# Supplementary material for: Human PBMC-based humanized mice exhibit myositis features and serve as a drug evaluation model
Source: Inflamm Regen. 2025 Jan 15;45:1. doi: 10.1186/s41232-025-00365-6 (PMC11734410; doi:10.1186/s41232-025-00365-6)
Supplement: Supplementary file 1 — Additional file 1: Supplemental material [file 41232_2025_365_MOESM1_ESM.csv]

	ENSEMBL	ENTREZID	SYMBOL	GENENAME	baseMean	log2FoldChange	lfcSE	stat	pvalue	padj
1	ENSMUSG00000040715	69994	Rsc1a1	regulatory solute carrier protein, family 1, member 1	301.1758647	11.18985378	1.184719291	9.445152	3.55E-21	5.71E-19
2	ENSMUSG00000031710	22227	Ucp1	uncoupling protein 1 (mitochondrial, proton carrier)	262.1067706	10.10225805	2.347046186	4.304243396	1.68E-05	0.000135599
3	ENSMUSG00000028976	56485	Slc2a5	solute carrier family 2 (facilitated glucose transporter), member 5	41.65477798	8.101346296	1.651078357	4.906700074	9.26E-07	1.05E-05
4	ENSMUSG00000047822	624219	Angptl8	angiopoietin-like 8	15.92246445	7.396405476	2.070967086	3.57147418	0.000354978	0.001961649
5	ENSMUSG00000039533	75104	Mmd2	monocyte to macrophage differentiation-associated 2	13.99863446	7.360205044	1.858204262	3.960923562	7.47E-05	0.000504325
6	ENSMUSG00000066154	17842	Mup3	major urinary protein 3	6.424690625	6.519149953	1.582807542	4.118725606	3.81E-05	0.000279381
7	ENSMUSG00000025153	14104	Fasn	fatty acid synthase	13561.33431	6.518018233	1.19914804	5.435540912	5.46E-08	8.27E-07
8	ENSMUSG00000043110	320974	Lrrn4	leucine rich repeat neuronal 4	5.209917369	6.331413584	1.641719487	3.856574545	0.000114987	0.000736022
9	ENSMUSG00000002341	13004	Ncan	neurocan	3.945632564	6.27787007	1.609393027	3.900768776	9.59E-05	0.000628344
10	ENSMUSG00000032357	26944	Tinag	tubulointerstitial nephritis antigen	4.257840373	6.202843544	1.54277666	4.020571287	5.81E-05	0.000404518
11	ENSMUSG00000039518	386463	Cdsn	corneodesmosin	9.581104978	6.183186528	2.312629282	2.673660917	0.007502827	0.026228213
12	ENSMUSG00000037071	20249	Scd1	stearoyl-Coenzyme A desaturase 1	30544.29923	6.115031115	1.19651769	5.110690103	3.21E-07	4.02E-06
13	ENSMUSG00000052396	233549	Mogat2	monoacylglycerol O-acyltransferase 2	3.27115396	6.03716999	1.90737135	3.165178081	0.001549881	0.006891373
14	ENSMUSG00000035686	21835	Thrsp	thyroid hormone responsive	2308.45645	5.925401267	1.099755987	5.38792363	7.13E-08	1.05E-06
15	ENSMUSG00000049112	18430	Oxtr	oxytocin receptor	39.69437707	5.920529864	1.044051829	5.670724094	1.42E-08	2.48E-07
16	ENSMUSG00000038754	12686	Elovl3	elongation of very long chain fatty acids (FEN1/Elo2, SUR4/Elo3, yeast)-like 3	4.934547798	5.848718668	1.575636357	3.711972398	0.00020565	0.001218314
17	ENSMUSG00000030244	232493	Gys2	glycogen synthase 2	77.88940527	5.812373124	1.419435118	4.094849459	4.22E-05	0.000305977
18	ENSMUSG00000041737	235135	Tmem45b	transmembrane protein 45b	369.956979	5.564676326	1.542761896	3.606957329	0.000309809	0.001742098
19	ENSMUSG00000032401	235435	Lctl	lactase-like	27.7144084	5.424141232	1.628687617	3.330375435	0.00086729	0.004217941
20	ENSMUSG00000096446	101056159	Gm8104	predicted gene 8104	2.158915262	5.387343231	1.912957419	2.816237924	0.004858967	0.018250315
21	ENSMUSG00000040016	19218	Ptger3	prostaglandin E receptor 3 (subtype EP3)	107.25476	5.386105498	0.816908048	6.593282454	4.30E-11	1.34E-09
22	ENSMUSG00000052629	NA	NA	NA	2.416139139	5.35969974	1.86749376	2.869996063	0.004104769	0.015857207
23	ENSMUSG00000041220	170439	Elovl6	ELOVL family member 6, elongation of long chain fatty acids (yeast)	796.636985	5.293277033	0.98491013	5.374375664	7.68E-08	1.12E-06
24	ENSMUSG00000076617	16019	Ighm	immunoglobulin heavy constant mu	2762.590146	5.286400038	0.530290778	9.968870395	2.09E-23	4.66E-21
25	ENSMUSG00000098882	102466642	Mir6392	microRNA 6392	4.434912151	5.266303456	1.383502306	3.806501395	0.000140946	0.000878538
26	ENSMUSG00000025202	30049	Scd3	stearoyl-coenzyme A desaturase 3	227.5887801	5.251296742	1.049585148	5.003211748	5.64E-07	6.71E-06
27	ENSMUSG00000026621	66112	Mtarc1	mitochondrial amidoxime reducing component 1	27.44825453	5.193361039	1.303896862	3.982953859	6.81E-05	0.000466534
28	ENSMUSG00000109674	NA	NA	NA	6.72046055	5.107462312	1.560882069	3.272164126	0.001067276	0.005021207
29	ENSMUSG00000109237	NA	NA	NA	1.617898981	5.091241246	1.938575312	2.626279833	0.008632382	0.029332775
30	ENSMUSG00000109395	NA	NA	NA	1.830702408	5.049811644	1.79774015	2.808977507	0.004969912	0.018601385
31	ENSMUSG00000027380	74121	Acoxl	acyl-Coenzyme A oxidase-like	1.73338975	5.018890929	2.061363744	2.434742991	0.01490237	0.046173798
32	ENSMUSG00000025955	70861	Akr1cl	aldo-keto reductase family 1, member C-like	1.375297515	4.990048984	1.970626849	2.532214045	0.011334478	0.036796186
33	ENSMUSG00000084038	NA	NA	NA	11.09194451	4.960324545	1.290279336	3.844380366	0.000120857	0.000768099
34	ENSMUSG00000026567	271639	Adcy10	adenylate cyclase 10	2.906745121	4.934912776	1.69480139	2.911794152	0.003593594	0.014209094
35	ENSMUSG00000000560	14395	Gabra2	gamma-aminobutyric acid (GABA) A receptor, subunit alpha 2	1.87035925	4.89651948	1.754039752	2.791566995	0.00524535	0.019443459
36	ENSMUSG00000020059	20962	Sycp3	synaptonemal complex protein 3	12.68535804	4.840325295	1.109128897	4.364078248	1.28E-05	0.000106991
37	ENSMUSG00000031489	11556	Adrb3	adrenergic receptor, beta 3	370.4836689	4.77261934	1.322450231	3.608921702	0.000307472	0.001730703
38	ENSMUSG00000051596	21906	Otop1	otopetrin 1	65.11080303	4.697126152	1.037602015	4.526905389	5.99E-06	5.55E-05
39	ENSMUSG00000024526	12683	Cidea	cell death-inducing DNA fragmentation factor, alpha subunit-like effector A	309.930218	4.680456672	1.491090866	3.138947987	0.001695555	0.007457508
40	ENSMUSG00000114544	NA	NA	NA	1.941800447	4.660136606	1.819457929	2.561277472	0.010428803	0.034315413
41	ENSMUSG00000078675	100039177	Mup16	major urinary protein 16	51.25350959	4.639249048	1.277516194	3.63146007	0.000281822	0.00160043
42	ENSMUSG00000042041	69861	2010003K11Rik	RIKEN cDNA 2010003K11 gene	9.555766353	4.594982347	1.294436249	3.549794246	0.000385532	0.002105404
43	ENSMUSG00000051726	382571	Kcnf1	potassium voltage-gated channel, subfamily F, member 1	40.73715677	4.569282159	0.556155307	8.215838456	2.11E-16	1.66E-14
44	ENSMUSG00000092201	NA	NA	NA	7.313903956	4.565862545	1.057079788	4.319316852	1.57E-05	0.000127958
45	ENSMUSG00000068614	11464	Actc1	actin, alpha, cardiac muscle 1	3859.639159	4.548712269	0.776866018	5.855208184	4.76E-09	9.36E-08
46	ENSMUSG00000078683	17840	Mup1	major urinary protein 1	15.47787538	4.509357139	1.207121692	3.735627625	0.000187248	0.001125399
47	ENSMUSG00000078673	100189605	Mup19	major urinary protein 19	53.75805443	4.49038277	1.297951517	3.459592066	0.000540994	0.00281151
48	ENSMUSG00000048142	269642	Nat8l	N-acetyltransferase 8-like	221.8646199	4.488158276	1.229997278	3.648917243	0.000263348	0.001510483
49	ENSMUSG00000078674	100048884	Mup18	major urinary protein 18	53.68001125	4.485334942	1.293974298	3.466324601	0.000527626	0.002752916
50	ENSMUSG00000096674	100039150	Mup15	major urinary protein 15	6.850286511	4.425526415	1.480135975	2.98994585	0.002790269	0.011418258
51	ENSMUSG00000100110	NA	NA	NA	3.473103609	4.410939628	1.554475856	2.837573585	0.004545787	0.017247908
52	ENSMUSG00000050195	329065	Scd4	stearoyl-coenzyme A desaturase 4	71.8348906	4.404221813	0.887229166	4.964018297	6.90E-07	8.04E-06
53	ENSMUSG00000078686	100038948	Mup9	major urinary protein 9	61.85731662	4.401699316	1.314977805	3.347356357	0.000815863	0.003999158
54	ENSMUSG00000050957	27356	Insl6	insulin-like 6	1.934080452	4.391363392	1.615943574	2.71752273	0.006577264	0.023458593
55	ENSMUSG00000073834	100039028	Mup11	major urinary protein 11	27.88564293	4.385996735	1.341923575	3.268440033	0.001081421	0.005077068
56	ENSMUSG00000059201	16846	Lep	leptin	247.5294497	4.376515925	1.009160877	4.33678715	1.45E-05	0.000119294
57	ENSMUSG00000049265	16527	Kcnk3	potassium channel, subfamily K, member 3	115.5659055	4.352245004	1.288141274	3.378701617	0.00072829	0.00363527
58	ENSMUSG00000096688	100039206	Mup17	major urinary protein 17	36.45586504	4.305946074	1.269497294	3.391851322	0.000694221	0.003493298
59	ENSMUSG00000047696	241943	Ccdc144b	coiled-coil domain containing 144B	2.632634973	4.29285704	1.663479839	2.580648673	0.009861488	0.03275245
60	ENSMUSG00000084843	NA	NA	NA	271.0740508	4.28256518	0.369219948	11.59895397	4.17E-31	3.18E-28
61	ENSMUSG00000078687	100041687	Mup8	major urinary protein 8	9.426839105	4.269650028	1.300261373	3.28368597	0.00102459	0.004861912
62	ENSMUSG00000094793	100039054	Mup12	major urinary protein 12	9.944919159	4.269115374	1.29179905	3.304782871	0.0009505	0.004564034
63	ENSMUSG00000033022	12583	Cdo1	cysteine dioxygenase 1, cytosolic	1241.36752	4.263315548	1.008251385	4.228425183	2.35E-05	0.000182454
64	ENSMUSG00000043122	319942	A530016L24Rik	RIKEN cDNA A530016L24 gene	243.9543312	4.258891266	1.078153807	3.950170409	7.81E-05	0.000524832
65	ENSMUSG00000041653	116939	Pnpla3	patatin-like phospholipase domain containing 3	904.8060935	4.25743856	0.53418958	7.969901921	1.59E-15	1.10E-13
66	ENSMUSG00000089873	100039089	Mup13	major urinary protein 13	40.80448192	4.244377147	1.215855739	3.490855873	0.000481476	0.002547207
67	ENSMUSG00000078688	17841	Mup2	major urinary protein 2	53.91086774	4.233392153	1.254525708	3.374496136	0.00073951	0.00367813
68	ENSMUSG00000029368	11657	Alb	albumin	6.543985344	4.218132674	1.180293344	3.573800272	0.000351837	0.001949148
69	ENSMUSG00000022763	72168	Aifm3	apoptosis-inducing factor, mitochondrion-associated 3	2.650147337	4.211015224	1.47622719	2.852552271	0.004336968	0.016599739
70	ENSMUSG00000073830	100039116	Mup14	major urinary protein 14	54.81163444	4.19801956	1.223234289	3.431901474	0.000599365	0.003075531
71	ENSMUSG00000099383	NA	NA	NA	2.138769889	4.197711536	1.532587851	2.738969601	0.006163207	0.022246817
72	ENSMUSG00000078680	100039008	Mup10	major urinary protein 10	166.1259522	4.176356105	1.264000591	3.304077652	0.000952894	0.004574153
73	ENSMUSG00000083991	NA	NA	NA	6.530370163	4.151949292	1.226450111	3.385338919	0.000710904	0.003564729
74	ENSMUSG00000110439	100861909	Mup22	major urinary protein 22	159.8250325	4.148169577	1.273027484	3.258507479	0.001119999	0.00522526
75	ENSMUSG00000030406	381853	Gipr	gastric inhibitory polypeptide receptor	2.701213924	4.107979342	1.641873399	2.502007368	0.012349135	0.039472026
76	ENSMUSG00000041567	68054	Serpina12	serine (or cysteine) peptidase inhibitor, clade A (alpha-1 antiproteinase, antitrypsin), member 12	3.308336853	4.104163529	1.336924122	3.069855246	0.002141625	0.009116285
77	ENSMUSG00000073842	100041658	Mup7	major urinary protein 7	16.42485974	4.082550024	1.094003061	3.731753748	0.000190151	0.001139175
78	ENSMUSG00000039391	70884	Ccdc81	coiled-coil domain containing 81	3.333768107	4.082375205	1.503489501	2.715266852	0.006622239	0.023592649
79	ENSMUSG00000003528	13358	Slc25a1	solute carrier family 25 (mitochondrial carrier, citrate transporter), member 1	876.0651894	4.080760896	0.987421368	4.132745175	3.58E-05	0.000264737
80	ENSMUSG00000024990	19662	Rbp4	retinol binding protein 4, plasma	380.7760796	4.068087011	0.863326381	4.712107844	2.45E-06	2.52E-05
81	ENSMUSG00000020963	22095	Tshr	thyroid stimulating hormone receptor	96.83582639	4.044004322	1.069105675	3.782604861	0.000155196	0.000955366
82	ENSMUSG00000059146	18213	Ntrk3	neurotrophic tyrosine kinase, receptor, type 3	89.45424417	4.033200003	1.17655011	3.427988292	0.000608072	0.003113773
83	ENSMUSG00000086216	NA	NA	NA	3.609717795	4.014715072	1.259291359	3.188074819	0.001432235	0.006440014
84	ENSMUSG00000078234	242721	Klhdc7a	kelch domain containing 7A	275.1468923	4.014655456	1.232090977	3.258408293	0.001120391	0.005225997
85	ENSMUSG00000092397	100303644	C130080G10Rik	RIKEN cDNA C130080G10 gene	21.0581607	4.013971088	0.660854759	6.073908125	1.25E-09	2.80E-08
86	ENSMUSG00000106871	NA	NA	NA	7.663037735	4.004697531	1.377978882	2.906211106	0.003658345	0.014424296
87	ENSMUSG00000109282	NA	NA	NA	3.769968205	3.974620272	1.391775754	2.855790712	0.00429298	0.016470424
88	ENSMUSG00000020532	107476	Acaca	acetyl-Coenzyme A carboxylase alpha	2850.071832	3.968173179	0.986333608	4.023155195	5.74E-05	0.000400478
89	ENSMUSG00000103114	102634668	Gm32200	predicted gene, 32200	10.73072801	3.960807149	0.828633027	4.779929136	1.75E-06	1.85E-05
90	ENSMUSG00000089842	100047482	Pitpnm2os2	phosphatidylinositol transfer protein, membrane-associated 2, opposite strand 2	1.999111525	3.953705361	1.544367771	2.560080206	0.010464801	0.034413598
91	ENSMUSG00000020917	104112	Acly	ATP citrate lyase	3606.446166	3.934666842	0.769668281	5.112159279	3.18E-07	4.00E-06
92	ENSMUSG00000111942	NA	NA	NA	820.317744	3.875913705	0.945920646	4.097504079	4.18E-05	0.000302784
93	ENSMUSG00000026922	67512	Agpat2	1-acylglycerol-3-phosphate O-acyltransferase 2 (lysophosphatidic acid acyltransferase, beta)	916.932109	3.823202814	0.835131506	4.577965012	4.70E-06	4.47E-05
94	ENSMUSG00000029195	83379	Klb	klotho beta	92.88422104	3.822302437	1.360339756	2.809814548	0.004957005	0.018559294
95	ENSMUSG00000048337	19065	Npy4r	neuropeptide Y receptor Y4	2.5194639	3.796954166	1.508306081	2.517363163	0.011823689	0.038125085
96	ENSMUSG00000030546	103968	Plin1	perilipin 1	1690.131862	3.775632841	1.174251023	3.215354098	0.001302837	0.005935796
97	ENSMUSG00000015970	218865	Chdh	choline dehydrogenase	79.91480654	3.774475295	1.153913992	3.27101961	0.001071605	0.005037331
98	ENSMUSG00000039865	213603	Slc44a3	solute carrier family 44, member 3	23.27698882	3.730020351	1.207618097	3.088741682	0.002010061	0.008623587
99	ENSMUSG00000043088	57890	Il17re	interleukin 17 receptor E	22.78147731	3.710344189	0.669832119	5.5392151	3.04E-08	4.86E-07
100	ENSMUSG00000059027	NA	NA	NA	69.61765593	3.704554912	0.577675355	6.41286647	1.43E-10	3.96E-09
101	ENSMUSG00000101693	100502933	Gm19461	predicted gene, 19461	2.924265652	3.687882947	1.481238714	2.489728977	0.012784054	0.040612447
102	ENSMUSG00000032291	12903	Crabp1	cellular retinoic acid binding protein I	2.97267028	3.685916651	1.448455418	2.544722195	0.010936471	0.035717708
103	ENSMUSG00000002588	18979	Pon1	paraoxonase 1	27.2567503	3.678896024	0.761771049	4.82939858	1.37E-06	1.49E-05
104	ENSMUSG00000019312	14786	Grb7	growth factor receptor bound protein 7	2.220023336	3.673020152	1.471365008	2.496335126	0.012548399	0.039977453
105	ENSMUSG00000089665	100503924	Fcor	Foxo1 corepressor	30.57038719	3.668891661	0.827254813	4.435020025	9.21E-06	8.05E-05
106	ENSMUSG00000045620	382075	Odf3l1	outer dense fiber of sperm tails 3-like 1	15.43083741	3.647306294	0.818567627	4.455717739	8.36E-06	7.43E-05
107	ENSMUSG00000073460	240023	Pnldc1	poly(A)-specific ribonuclease (PARN)-like domain containing 1	12.51786079	3.640912741	1.063758212	3.422688258	0.000620051	0.00316569
108	ENSMUSG00000112071	100504461	5430401H09Rik	RIKEN cDNA 5430401H09 gene	13.45573631	3.617042987	0.791229947	4.57141821	4.84E-06	4.59E-05
109	ENSMUSG00000039956	77037	Mrap	melanocortin 2 receptor accessory protein	174.1368307	3.608116762	1.092701285	3.302015667	0.000959927	0.004600405
110	ENSMUSG00000048078	23966	Tenm4	teneurin transmembrane protein 4	190.2445701	3.58708818	1.06345762	3.373042906	0.000743424	0.003695131
111	ENSMUSG00000047528	108812	Flacc1	flagellum associated containing coiled-coil domains 1	23.98676044	3.581633115	1.309842549	2.734399731	0.006249413	0.022497351
112	ENSMUSG00000031725	234564	Ces1f	carboxylesterase 1F	138.5385843	3.578500856	1.332566036	2.685421029	0.007243849	0.025438258
113	ENSMUSG00000012187	68393	Mogat1	monoacylglycerol O-acyltransferase 1	19.52812905	3.559562933	0.997352209	3.569012932	0.000358329	0.001976645
114	ENSMUSG00000032315	13076	Cyp1a1	cytochrome P450, family 1, subfamily a, polypeptide 1	14.53870244	3.559277695	0.647319997	5.498482532	3.83E-08	6.01E-07
115	ENSMUSG00000019368	103655	Sec14l4	SEC14-like lipid binding 4	2.915751232	3.544474369	1.335616812	2.653810836	0.007958843	0.027491278
116	ENSMUSG00000044349	319317	Snhg11	small nucleolar RNA host gene 11	18.25033056	3.537153644	0.886585606	3.989635766	6.62E-05	0.00045512
117	ENSMUSG00000019326	11754	Aoc3	amine oxidase, copper containing 3	872.4683037	3.527095308	0.851840258	4.140559543	3.46E-05	0.000257022
118	ENSMUSG00000015966	50905	Il17rb	interleukin 17 receptor B	5.194338522	3.464497177	0.982872422	3.524869659	0.000423691	0.002279814
119	ENSMUSG00000052316	74488	Lrrc15	leucine rich repeat containing 15	3.183885294	3.448777082	1.320822954	2.611082031	0.009025624	0.030428469
120	ENSMUSG00000029343	12960	Crybb1	crystallin, beta B1	11.59106268	3.435761738	0.796488073	4.313638652	1.61E-05	0.000130765
121	ENSMUSG00000025934	14859	Gsta3	glutathione S-transferase, alpha 3	35.1304075	3.389100677	0.750145224	4.517926091	6.24E-06	5.75E-05
122	ENSMUSG00000021732	14165	Fgf10	fibroblast growth factor 10	50.91732538	3.388697496	1.21680857	2.784906006	0.005354324	0.019798156
123	ENSMUSG00000109228	238726	Fam81b	family with sequence similarity 81, member B	4.781288439	3.38138101	1.116264902	3.029192268	0.002452086	0.010223656
124	ENSMUSG00000021957	21881	Tkt	transketolase	2237.794053	3.378473076	0.877904688	3.848336978	0.000118922	0.000757187
125	ENSMUSG00000041750	12480	Cd1d2	CD1d2 antigen	23.31674063	3.377317084	0.872247726	3.871970063	0.000107959	0.000696624
126	ENSMUSG00000028359	18407	Orm3	orosomucoid 3	6.10466497	3.374938349	1.191350805	2.832866974	0.004613258	0.017460734
127	ENSMUSG00000084929	402730	Foxo6os	forkhead box O6, opposite strand	26.62533717	3.371116848	0.665980666	5.061883958	4.15E-07	5.07E-06
128	ENSMUSG00000110332	100503868	Gm19935	predicted gene, 19935	2.306445708	3.370201159	1.399865704	2.407517485	0.016061393	0.04912483
129	ENSMUSG00000040164	16538	Kcns1	K+ voltage-gated channel, subfamily S, 1	36.85223603	3.362244597	0.751229228	4.475657323	7.62E-06	6.84E-05
130	ENSMUSG00000109635	NA	NA	NA	3.928911778	3.347758726	1.331874502	2.5135692	0.011951633	0.038454426
131	ENSMUSG00000036913	330863	Trim67	tripartite motif-containing 67	15.78732891	3.344547426	0.871233635	3.838863986	0.000123605	0.000783778
132	ENSMUSG00000040037	320840	Negr1	neuronal growth regulator 1	44.70695439	3.340547061	1.065233819	3.135975409	0.001712836	0.00752167
133	ENSMUSG00000045875	11549	Adra1a	adrenergic receptor, alpha 1a	70.24488857	3.338393578	0.34062833	9.800692665	1.12E-22	2.21E-20
134	ENSMUSG00000055333	245827	Fat2	FAT atypical cadherin 2	7.570172254	3.327073589	0.945639495	3.518331888	0.000434269	0.002330559
135	ENSMUSG00000028076	12479	Cd1d1	CD1d1 antigen	201.3753426	3.311211811	1.057136524	3.132246152	0.001734744	0.007602939
136	ENSMUSG00000024747	26358	Aldh1a7	aldehyde dehydrogenase family 1, subfamily A7	205.6871638	3.301736568	0.703051712	4.696292626	2.65E-06	2.71E-05
137	ENSMUSG00000107624	NA	NA	NA	5.587382548	3.270905167	1.242919517	2.631630707	0.008497617	0.028980583
138	ENSMUSG00000103640	NA	NA	NA	3.910609757	3.255526335	1.343740081	2.422735157	0.015404152	0.047465345
139	ENSMUSG00000063430	320916	Wscd2	WSC domain containing 2	20.64795783	3.24720792	0.715087333	4.54099488	5.60E-06	5.21E-05
140	ENSMUSG00000113334	NA	NA	NA	11.99202194	3.231322369	0.744568448	4.339859387	1.43E-05	0.000117855
141	ENSMUSG00000031936	244698	Hephl1	hephaestin-like 1	10.47416359	3.227639569	0.749966226	4.303713229	1.68E-05	0.000135826
142	ENSMUSG00000022085	73523	Pebp4	phosphatidylethanolamine binding protein 4	7.946412957	3.205301287	0.867181624	3.69622833	0.000218826	0.001287205
143	ENSMUSG00000029123	64293	Stk32b	serine/threonine kinase 32B	4.910105405	3.19681059	1.104870745	2.893379705	0.003811203	0.014928046
144	ENSMUSG00000021069	110095	Pygl	liver glycogen phosphorylase	478.4551344	3.182900057	0.875072477	3.637298787	0.000275512	0.001568581
145	ENSMUSG00000047182	16369	Irs3	insulin receptor substrate 3	43.36156052	3.172314189	0.532086692	5.962025055	2.49E-09	5.23E-08
146	ENSMUSG00000029370	73246	Rassf6	Ras association (RalGDS/AF-6) domain family member 6	14.36365702	3.148943013	1.162357851	2.709099449	0.006746611	0.023950432
147	ENSMUSG00000020010	26464	Vnn3	vanin 3	12.06752116	3.133845613	0.961584529	3.259043297	0.001117886	0.005220181
148	ENSMUSG00000037379	100689	Spon2	spondin 2, extracellular matrix protein	80.67268956	3.130399004	0.336833642	9.293605557	1.49E-20	2.10E-18
149	ENSMUSG00000039196	18405	Orm1	orosomucoid 1	148.1616932	3.105585488	1.03733188	2.99382054	0.002755079	0.011297291
150	ENSMUSG00000034009	381489	Rxfp1	relaxin/insulin-like family peptide receptor 1	16.55604788	3.05485198	0.770552334	3.964496435	7.36E-05	0.000497962
151	ENSMUSG00000057715	320492	A830018L16Rik	RIKEN cDNA A830018L16 gene	7.403810007	3.04657635	1.063727215	2.864057916	0.004182515	0.01610291
152	ENSMUSG00000086555	100042194	Gm13446	predicted gene 13446	8.901824368	3.043002554	0.795852944	3.82357391	0.000131531	0.000828631
153	ENSMUSG00000020264	246049	Slc36a2	solute carrier family 36 (proton/amino acid symporter), member 2	488.8950239	3.040828035	1.142311077	2.661996453	0.00776787	0.026985922
154	ENSMUSG00000069825	NA	NA	NA	3.867527235	3.031331326	1.236376543	2.451786507	0.014214897	0.044394493
155	ENSMUSG00000089755	NA	NA	NA	67.48477849	3.028851496	0.47594476	6.363871923	1.97E-10	5.29E-09
156	ENSMUSG00000074771	319196	Ankef1	ankyrin repeat and EF-hand domain containing 1	129.3848535	3.028215379	1.246502838	2.429369021	0.015125129	0.046721515
157	ENSMUSG00000044405	246747	Adig	adipogenin	221.1315911	3.021136501	0.933045024	3.237932171	0.001203994	0.005558925
158	ENSMUSG00000039384	63953	Dusp10	dual specificity phosphatase 10	611.4631191	3.020989277	0.279327299	10.81523104	2.92E-27	1.21E-24
159	ENSMUSG00000012705	57264	Retn	resistin	772.7333007	3.020628825	1.032538045	2.925440704	0.003439687	0.013665817
160	ENSMUSG00000024972	56072	Lgals12	lectin, galactose binding, soluble 12	264.6400934	3.007947447	1.253163127	2.400284035	0.016382355	0.049949309
161	ENSMUSG00000085069	100042178	Prdm16os	Prdm16 opposite strand transcript	15.42248868	3.007488861	0.800552127	3.756768308	0.000172122	0.001046021
162	ENSMUSG00000028584	242735	Lrrc38	leucine rich repeat containing 38	514.2244971	2.987359857	0.519018965	5.755781693	8.62E-09	1.59E-07
163	ENSMUSG00000002997	19088	Prkar2b	protein kinase, cAMP dependent regulatory, type II beta	601.789991	2.97125859	1.197267324	2.481700227	0.013075723	0.041397812
164	ENSMUSG00000074604	211666	Mgst2	microsomal glutathione S-transferase 2	23.702877	2.959561342	0.717581542	4.124355448	3.72E-05	0.000273442
165	ENSMUSG00000027296	228550	Itpka	inositol 1,4,5-trisphosphate 3-kinase A	8.186459002	2.953335121	0.983126864	3.0040224	0.002664357	0.010979666
166	ENSMUSG00000056973	104158	Ces1d	carboxylesterase 1D	1924.749532	2.947773129	0.298997145	9.858867127	6.28E-23	1.30E-20
167	ENSMUSG00000054200	107221	Ffar4	free fatty acid receptor 4	14.37682901	2.932672421	0.990671054	2.960288796	0.003073508	0.012402789
168	ENSMUSG00000006784	74407	Odad4	outer dynein arm complex subunit 4	14.26195195	2.929982291	0.621068532	4.717647312	2.39E-06	2.46E-05
169	ENSMUSG00000029716	50765	Tfr2	transferrin receptor 2	8.856022623	2.925376859	1.093643118	2.674891663	0.00747534	0.026140301
170	ENSMUSG00000086392	654424	Mccc1os	methylcrotonoyl-Coenzyme A carboxylase 1 (alpha), opposite strand	4.986125977	2.907269236	1.017619855	2.856930535	0.004277594	0.016417031
171	ENSMUSG00000044122	216974	Proca1	protein interacting with cyclin A1	32.80786588	2.898313533	0.690221503	4.199106405	2.68E-05	0.000204635
172	ENSMUSG00000061397	223917	Krt79	keratin 79	6.808898928	2.890235363	0.835307319	3.460086241	0.000540002	0.002807008
173	ENSMUSG00000069917	110257	Hba-a2	hemoglobin alpha, adult chain 2	1955.879165	2.886463431	0.588720443	4.902944115	9.44E-07	1.07E-05
174	ENSMUSG00000029482	78894	Aacs	acetoacetyl-CoA synthetase	480.1955045	2.875073561	0.765132614	3.757614706	0.000171541	0.001043057
175	ENSMUSG00000004939	69564	Nmrk2	nicotinamide riboside kinase 2	953.0043629	2.874421068	0.549638339	5.229658962	1.70E-07	2.29E-06
176	ENSMUSG00000069919	15122	Hba-a1	hemoglobin alpha, adult chain 1	2690.073361	2.869219833	0.581180014	4.936886613	7.94E-07	9.13E-06
177	ENSMUSG00000110613	109215	Lncbate1	brown adipose tissue enriched long non-coding RNA 1	8.905423613	2.859970881	0.997735412	2.866462236	0.004150877	0.016004899
178	ENSMUSG00000046275	237858	Trarg1	trafficking regulator of GLUT4 (SLC2A4) 1	361.6928523	2.840307258	1.120587827	2.534658319	0.011255705	0.036599873
179	ENSMUSG00000032311	83961	Nrg4	neuregulin 4	89.00610977	2.834653546	1.125107263	2.519451823	0.011753772	0.037926999
180	ENSMUSG00000046415	338360	B430212C06Rik	RIKEN cDNA B430212C06 gene	7.574461734	2.822694246	0.998688183	2.826401969	0.004707415	0.017755677
181	ENSMUSG00000060530	69659	2310069G16Rik	RIKEN cDNA 2310069G16 gene	6.062932053	2.821252597	0.911178823	3.096266644	0.00195974	0.008428732
182	ENSMUSG00000046764	208079	A530053G22Rik	RIKEN cDNA A530053G22 gene	24.28230794	2.819230858	1.151814866	2.447642361	0.014379431	0.04480993
183	ENSMUSG00000040536	69352	Necab1	N-terminal EF-hand calcium binding protein 1	5.165649064	2.81483076	0.978854487	2.875637591	0.004032124	0.015619996
184	ENSMUSG00000022878	11450	Adipoq	adiponectin, C1Q and collagen domain containing	2020.742252	2.810642026	1.119190332	2.511317285	0.012028153	0.038660763
185	ENSMUSG00000110353	102636491	Gm33543	predicted gene, 33543	101.0570978	2.806408675	0.806843085	3.478258323	0.000504683	0.002651159
186	ENSMUSG00000030747	67800	Dgat2	diacylglycerol O-acyltransferase 2	1944.438114	2.79750494	0.894420731	3.127728198	0.00176163	0.007704159
187	ENSMUSG00000086534	NA	NA	NA	5.236680147	2.774314867	0.985758606	2.814395786	0.004886902	0.018339831
188	ENSMUSG00000114752	NA	NA	NA	31.32578469	2.767338173	0.512671537	5.397877532	6.74E-08	1.00E-06
189	ENSMUSG00000052305	15129	Hbb-b1	hemoglobin, beta adult major chain	2248.143969	2.744748932	0.591196242	4.642703622	3.44E-06	3.40E-05
190	ENSMUSG00000109130	NA	NA	NA	10.37556814	2.743569017	0.86105039	3.18630483	0.001441027	0.006473633
191	ENSMUSG00000079654	101359	Prrt4	proline-rich transmembrane protein 4	16.29988578	2.720379754	0.580756529	4.684200034	2.81E-06	2.85E-05
192	ENSMUSG00000059203	60367	Il1rapl2	interleukin 1 receptor accessory protein-like 2	4.801481631	2.709118663	1.013558628	2.672878102	0.007520357	0.026273058
193	ENSMUSG00000061780	11537	Cfd	complement factor D (adipsin)	8898.051743	2.706352805	1.097721911	2.465426606	0.013685021	0.043016114
194	ENSMUSG00000073940	101488143	Hbb-bt	hemoglobin, beta adult t chain	1478.229808	2.701953906	0.574627362	4.702097543	2.58E-06	2.64E-05
195	ENSMUSG00000049588	52570	Ccdc69	coiled-coil domain containing 69	139.4330741	2.694094177	0.21825157	12.34398535	5.25E-35	7.33E-32
196	ENSMUSG00000050069	23893	Grem2	gremlin 2, DAN family BMP antagonist	241.3927725	2.685246912	0.37107948	7.236312049	4.61E-13	2.13E-11
197	ENSMUSG00000052135	329934	Foxo6	forkhead box O6	118.2074235	2.6753449	0.420558448	6.361410428	2.00E-10	5.36E-09
198	ENSMUSG00000023064	20618	Sncg	synuclein, gamma	643.1461367	2.67527753	0.877713271	3.048008522	0.002303634	0.009706093
199	ENSMUSG00000025203	20250	Scd2	stearoyl-Coenzyme A desaturase 2	1416.528477	2.6724963	0.251877183	10.61031517	2.67E-26	9.15E-24
200	ENSMUSG00000045246	66733	Kcng4	potassium voltage-gated channel, subfamily G, member 4	493.1734668	2.668966668	0.63110671	4.22902597	2.35E-05	0.000182031
201	ENSMUSG00000037686	104816	Aspg	asparaginase	23.2137483	2.666521165	0.873596365	3.052349198	0.002270578	0.009588505
202	ENSMUSG00000019437	68385	Tlcd1	TLC domain containing 1	100.8114329	2.655361917	0.469861586	5.651370524	1.59E-08	2.73E-07
203	ENSMUSG00000074818	100503041	Pdzd7	PDZ domain containing 7	393.7215918	2.641469392	0.560656612	4.711385429	2.46E-06	2.52E-05
204	ENSMUSG00000009633	14373	G0s2	G0/G1 switch gene 2	393.9813904	2.635052792	0.278256233	9.469878751	2.80E-21	4.54E-19
205	ENSMUSG00000018740	71998	Slc25a35	solute carrier family 25, member 35	165.470759	2.63400332	0.324045415	8.128500499	4.35E-16	3.28E-14
206	ENSMUSG00000051504	233274	Siglech	sialic acid binding Ig-like lectin H	12.14988415	2.63244563	0.650700585	4.04555596	5.22E-05	0.000368294
207	ENSMUSG00000024479	105853	Mal2	mal, T cell differentiation protein 2	12.46082217	2.631386207	0.959851585	2.741451125	0.006116846	0.022116425
208	ENSMUSG00000047146	52463	Tet1	tet methylcytosine dioxygenase 1	75.47655717	2.629800146	0.425338897	6.182834825	6.30E-10	1.51E-08
209	ENSMUSG00000039620	319582	Trmt9b	tRNA methyltransferase 9B	9.859566697	2.626280676	0.968452137	2.71183322	0.006691225	0.0237967
210	ENSMUSG00000024892	18563	Pcx	pyruvate carboxylase	5303.071934	2.610611644	0.337635005	7.732052686	1.06E-14	6.36E-13
211	ENSMUSG00000028463	230099	Car9	carbonic anhydrase 9	45.03952765	2.605244253	0.453181616	5.748786271	8.99E-09	1.65E-07
212	ENSMUSG00000038319	16511	Kcnh2	potassium voltage-gated channel, subfamily H (eag-related), member 2	78.55587342	2.602734843	0.331166469	7.859294605	3.86E-15	2.52E-13
213	ENSMUSG00000031351	22673	Zfp185	zinc finger protein 185	52.00287896	2.599206712	0.445361894	5.836167724	5.34E-09	1.04E-07
214	ENSMUSG00000087410	74184	2310065F04Rik	RIKEN cDNA 2310065F04 gene	1873.770712	2.590720529	0.461284677	5.616316035	1.95E-08	3.27E-07
215	ENSMUSG00000046828	403183	Mettl21e	methyltransferase like 21E	1256.596968	2.571355884	0.231303225	11.11681812	1.04E-28	5.66E-26
216	ENSMUSG00000055980	16367	Irs1	insulin receptor substrate 1	1800.483782	2.566675159	0.326508076	7.860985208	3.81E-15	2.49E-13
217	ENSMUSG00000034957	12606	Cebpa	CCAAT/enhancer binding protein (C/EBP), alpha	869.9796303	2.563590421	0.931995603	2.750646476	0.005947779	0.021599474
218	ENSMUSG00000002020	16997	Ltbp2	latent transforming growth factor beta binding protein 2	28.38442857	2.561715785	0.74967555	3.417099284	0.000632922	0.003223302
219	ENSMUSG00000062151	208898	Unc13c	unc-13 homolog C	34.85828336	2.557658544	0.406444487	6.292762305	3.12E-10	8.08E-09
220	ENSMUSG00000021509	328258	Slc25a48	solute carrier family 25, member 48	11.78167225	2.55683982	0.774665916	3.300570953	0.000964883	0.004618216
221	ENSMUSG00000109841	100503619	E330011O21Rik	RIKEN cDNA E330011O21 gene	10.76730312	2.539819545	0.587226805	4.325108326	1.52E-05	0.0001251
222	ENSMUSG00000048038	329366	Ccdc187	coiled-coil domain containing 187	4.643774862	2.536640419	1.000804022	2.534602544	0.011257497	0.036600375
223	ENSMUSG00000072852	NA	NA	NA	13.58490817	2.530704358	0.608640978	4.157959204	3.21E-05	0.000240446
224	ENSMUSG00000022797	22042	Tfrc	transferrin receptor	3242.775985	2.520708537	0.462486589	5.450338659	5.03E-08	7.68E-07
225	ENSMUSG00000031737	54352	Irx5	Iroquois homeobox 5	13.61422182	2.507883523	0.683206613	3.670754168	0.000241836	0.001402937
226	ENSMUSG00000032387	71973	Rbpms2	RNA binding protein with multiple splicing 2	49.05014377	2.504745427	0.471836929	5.308498064	1.11E-07	1.57E-06
227	ENSMUSG00000021994	22418	Wnt5a	wingless-type MMTV integration site family, member 5A	223.3138899	2.50427144	0.19865624	12.60605475	1.96E-36	3.64E-33
228	ENSMUSG00000083534	14994	H2-M6-ps	histocompatibility 2, M region locus 6, pseudogene	5.417888828	2.494949336	0.939629056	2.655249238	0.007924983	0.027395487
229	ENSMUSG00000039099	626359	Wdr93	WD repeat domain 93	8.837693234	2.493606001	0.838897199	2.972481018	0.002954035	0.011996473
230	ENSMUSG00000026527	24012	Rgs7	regulator of G protein signaling 7	35.3670618	2.48817487	0.70277822	3.540483752	0.000399394	0.002171293
231	ENSMUSG00000009487	18419	Otog	otogelin	16.80727492	2.478719167	0.496576347	4.991617463	5.99E-07	7.07E-06
232	ENSMUSG00000087080	NA	NA	NA	14.13527328	2.477991424	0.775954475	3.193475268	0.001405714	0.006333504
233	ENSMUSG00000059408	80978	Mrgprh	MAS-related GPR, member H	48.54309898	2.474633848	0.383278794	6.45648517	1.07E-10	3.08E-09
234	ENSMUSG00000046794	244416	Ppp1r3b	protein phosphatase 1, regulatory subunit 3B	100.2840391	2.471020433	0.425062107	5.813316197	6.12E-09	1.17E-07
235	ENSMUSG00000087367	NA	NA	NA	22.27787399	2.46915008	0.492487683	5.013628085	5.34E-07	6.38E-06
236	ENSMUSG00000064225	75552	Paqr9	progestin and adipoQ receptor family member IX	183.6286485	2.450185006	0.40104909	6.109439132	1.00E-09	2.30E-08
237	ENSMUSG00000025792	27376	Slc25a10	solute carrier family 25 (mitochondrial carrier, dicarboxylate transporter), member 10	398.4453438	2.443332878	0.682840895	3.578187678	0.000345985	0.001919925
238	ENSMUSG00000005952	193034	Trpv1	transient receptor potential cation channel, subfamily V, member 1	18.9585917	2.43508307	0.811917144	2.999176809	0.002707102	0.011121455
239	ENSMUSG00000010044	114602	Zmynd10	zinc finger, MYND domain containing 10	6.564134779	2.400093207	0.898343908	2.671686407	0.007547114	0.026345947
240	ENSMUSG00000024033	22092	Rsph1	radial spoke head 1 homolog (Chlamydomonas)	157.1044814	2.393680359	0.381682747	6.271387364	3.58E-10	9.15E-09
241	ENSMUSG00000087042	NA	NA	NA	11.29803022	2.384874589	0.667987305	3.570239392	0.000356655	0.00196887
242	ENSMUSG00000097459	NA	NA	NA	5.914481506	2.373300952	0.778867088	3.04711932	0.00231046	0.009729351
243	ENSMUSG00000072769	NA	NA	NA	4.891775373	2.359299962	0.912621363	2.585190374	0.009732524	0.032405986
244	ENSMUSG00000090118	NA	NA	NA	12.29846677	2.334115952	0.876542412	2.662867103	0.007747801	0.026924571
245	ENSMUSG00000033576	71939	Apol6	apolipoprotein L 6	404.1385679	2.320451719	0.709074998	3.272505345	0.001065989	0.005016206
246	ENSMUSG00000100550	69629	2310039L15Rik	RIKEN cDNA 2310039L15 gene	17.00892037	2.30258956	0.535783338	4.297613226	1.73E-05	0.000139013
247	ENSMUSG00000029596	257635	Sdsl	serine dehydratase-like	9.086477638	2.293389794	0.822937776	2.786832568	0.005322597	0.019697134
248	ENSMUSG00000090486	NA	NA	NA	7.253066139	2.282175588	0.904308142	2.523670287	0.01161368	0.037552268
249	ENSMUSG00000091937	100042065	Gm3646	predicted gene 3646	7.325475589	2.275627815	0.800740955	2.841902615	0.004484519	0.017058877
250	ENSMUSG00000030089	71699	Slc41a3	solute carrier family 41, member 3	1826.090369	2.269868034	0.294038115	7.719638781	1.17E-14	6.90E-13
251	ENSMUSG00000026185	16011	Igfbp5	insulin-like growth factor binding protein 5	12678.16314	2.267291576	0.574855846	3.944104583	8.01E-05	0.000536888
252	ENSMUSG00000044172	68509	Ptx4	pentraxin 4	10.0106201	2.264961544	0.819284839	2.764559329	0.005699974	0.020848604
253	ENSMUSG00000023832	110460	Acat2	acetyl-Coenzyme A acetyltransferase 2	266.2633666	2.256630018	0.603709038	3.737943074	0.000185532	0.001117491
254	ENSMUSG00000032492	19228	Pth1r	parathyroid hormone 1 receptor	107.9153557	2.252052304	0.695532319	3.237883047	0.001204202	0.005558925
255	ENSMUSG00000057614	14677	Gnai1	guanine nucleotide binding protein (G protein), alpha inhibiting 1	230.6268064	2.230344023	0.792628096	2.813859408	0.004895063	0.01836121
256	ENSMUSG00000036395	244757	Glb1l2	galactosidase, beta 1-like 2	343.9675653	2.226117451	0.770428856	2.889452326	0.003859135	0.01508295
257	ENSMUSG00000039257	58188	Vstm2b	V-set and transmembrane domain containing 2B	10.65848566	2.225922685	0.644536273	3.453525859	0.000553309	0.00286884
258	ENSMUSG00000022351	20775	Sqle	squalene epoxidase	97.29237233	2.224112928	0.300117981	7.410795328	1.26E-13	6.39E-12
259	ENSMUSG00000048915	13640	Efna5	ephrin A5	22.6981929	2.223040294	0.663639052	3.349773177	0.000808778	0.003972269
260	ENSMUSG00000000183	14177	Fgf6	fibroblast growth factor 6	67.60742422	2.220392328	0.356321804	6.231424235	4.62E-10	1.14E-08
261	ENSMUSG00000029337	14176	Fgf5	fibroblast growth factor 5	6.906250776	2.21602182	0.772405831	2.868986394	0.004117895	0.01589967
262	ENSMUSG00000096770	100043684	Amy2a4	amylase 2a4	5.275479479	2.211027832	0.892071816	2.478531204	0.013192457	0.041684733
263	ENSMUSG00000074268	109959	Amy2a5	amylase 2a5	5.443431563	2.211014315	0.891915663	2.478949981	0.013176978	0.041653489
264	ENSMUSG00000070803	56222	Cited4	Cbp/p300-interacting transactivator, with Glu/Asp-rich carboxy-terminal domain, 4	164.6668252	2.210819702	0.35698425	6.193045491	5.90E-10	1.42E-08
265	ENSMUSG00000045294	231070	Insig1	insulin induced gene 1	411.08469	2.19892608	0.333640264	6.590709561	4.38E-11	1.36E-09
266	ENSMUSG00000003948	67468	Mmd	monocyte to macrophage differentiation-associated	969.405273	2.198915811	0.762132273	2.885215454	0.003911459	0.0152448
267	ENSMUSG00000030098	243547	Grip2	glutamate receptor interacting protein 2	168.1884318	2.195495061	0.3826208	5.738044202	9.58E-09	1.75E-07
268	ENSMUSG00000021313	20191	Ryr2	ryanodine receptor 2, cardiac	20.65346177	2.184628504	0.828670785	2.636304482	0.008381449	0.02865435
269	ENSMUSG00000025777	14545	Gdap1	ganglioside-induced differentiation-associated-protein 1	343.9740447	2.176612281	0.371012851	5.86667624	4.45E-09	8.83E-08
270	ENSMUSG00000063873	94249	Slc24a3	solute carrier family 24 (sodium/potassium/calcium exchanger), member 3	136.1139038	2.175705598	0.687967849	3.162510573	0.001564151	0.006941015
271	ENSMUSG00000027217	241556	Tspan18	tetraspanin 18	129.8119367	2.171629709	0.498842307	4.353339081	1.34E-05	0.000111826
272	ENSMUSG00000018263	21388	Tbx5	T-box 5	32.50696923	2.170292001	0.369916025	5.866985625	4.44E-09	8.83E-08
273	ENSMUSG00000105632	NA	NA	NA	5.973321115	2.170274154	0.889767885	2.439146423	0.014722002	0.045722687
274	ENSMUSG00000102553	NA	NA	NA	13.98268183	2.161811921	0.551138858	3.922445112	8.77E-05	0.000580694
275	ENSMUSG00000031373	56078	Car5b	carbonic anhydrase 5b, mitochondrial	292.205017	2.159910102	0.899896352	2.400176528	0.016387167	0.049950355
276	ENSMUSG00000021265	214663	Slc25a29	solute carrier family 25 (mitochondrial carrier, palmitoylcarnitine transporter), member 29	130.5703428	2.159007177	0.239036225	9.032133858	1.68E-19	1.99E-17
277	ENSMUSG00000093931	100043686	Amy2a3	amylase 2a3	6.254507984	2.149644584	0.834322231	2.576516007	0.009980158	0.033072869
278	ENSMUSG00000096569	100043688	Amy2a2	amylase 2a2	6.254507984	2.149644584	0.834322231	2.576516007	0.009980158	0.033072869
279	ENSMUSG00000050966	83557	Lin28a	lin-28 homolog A	23.7476255	2.14175157	0.573614616	3.733781378	0.000188626	0.001131859
280	ENSMUSG00000035283	11554	Adrb1	adrenergic receptor, beta 1	7.317258844	2.126169479	0.766149005	2.775138341	0.005517823	0.020291935
281	ENSMUSG00000091002	70571	Tcerg1l	transcription elongation regulator 1-like	27.97253421	2.112612487	0.761924256	2.772732945	0.005558772	0.020415654
282	ENSMUSG00000026147	12839	Col9a1	collagen, type IX, alpha 1	9.305954722	2.108098997	0.722358291	2.918356476	0.003518818	0.013947974
283	ENSMUSG00000039238	319530	Zfp750	zinc finger protein 750	10.01218944	2.10800466	0.754489394	2.793948699	0.005206874	0.019329687
284	ENSMUSG00000052276	239790	Ostn	osteocrin	64.43577742	2.097504051	0.370474285	5.661672442	1.50E-08	2.59E-07
285	ENSMUSG00000023828	20519	Slc22a3	solute carrier family 22 (organic cation transporter), member 3	65.31361132	2.096190376	0.852533321	2.458778237	0.01394107	0.043685799
286	ENSMUSG00000085289	NA	NA	NA	195.6249317	2.095530225	0.394118785	5.317001636	1.05E-07	1.51E-06
287	ENSMUSG00000046814	320415	Gchfr	GTP cyclohydrolase I feedback regulator	28.94164304	2.090723993	0.746809356	2.799541779	0.005117519	0.019051764
288	ENSMUSG00000009471	17927	Myod1	myogenic differentiation 1	211.1722588	2.083665815	0.30598509	6.809697204	9.78E-12	3.55E-10
289	ENSMUSG00000030108	14412	Slc6a13	solute carrier family 6 (neurotransmitter transporter, GABA), member 13	17.20847528	2.083291959	0.565334175	3.685062835	0.000228646	0.001335433
290	ENSMUSG00000091712	665119	Sec14l5	SEC14-like lipid binding 5	408.4746366	2.082613747	0.334102694	6.233453924	4.56E-10	1.13E-08
291	ENSMUSG00000068748	19283	Ptprz1	protein tyrosine phosphatase, receptor type Z, polypeptide 1	14.82128556	2.080532671	0.538401902	3.864274373	0.00011142	0.000716266
292	ENSMUSG00000022206	18162	Npr3	natriuretic peptide receptor 3	233.2613055	2.075692301	0.697835237	2.974473331	0.00293492	0.011931852
293	ENSMUSG00000026840	23928	Lamc3	laminin gamma 3	14.4925662	2.065212527	0.606265553	3.406448737	0.000658139	0.003335765
294	ENSMUSG00000000440	19016	Pparg	peroxisome proliferator activated receptor gamma	230.6845646	2.060628439	0.752094393	2.73985348	0.006146658	0.022199079
295	ENSMUSG00000109390	NA	NA	NA	6.554551208	2.055963551	0.731538189	2.810466468	0.004946974	0.018534155
296	ENSMUSG00000100685	NA	NA	NA	60.28512479	2.049992785	0.452931166	4.526058125	6.01E-06	5.57E-05
297	ENSMUSG00000006542	241113	Prkag3	protein kinase, AMP-activated, gamma 3 non-catalytic subunit	2304.386723	2.048668596	0.324746093	6.30852424	2.82E-10	7.34E-09
298	ENSMUSG00000073802	12579	Cdkn2b	cyclin dependent kinase inhibitor 2B	27.87942192	2.047440331	0.478183881	4.281700849	1.85E-05	0.000148005
299	ENSMUSG00000098975	NA	NA	NA	6.910637804	2.04736009	0.726723451	2.817247863	0.004843713	0.01820832
300	ENSMUSG00000047343	433294	Mettl21c	methyltransferase like 21C	373.8025043	2.0447547	0.329254388	6.210258017	5.29E-10	1.29E-08
301	ENSMUSG00000050821	78408	Fam131a	family with sequence similarity 131, member A	713.7456731	2.041283463	0.253747557	8.0445443	8.66E-16	6.28E-14
302	ENSMUSG00000098186	634323	Gm7132	glyceraldehyde-3-phosphate dehydrogenase pseudogene	8.900671243	2.040653517	0.646163848	3.158105369	0.001587981	0.007038585
303	ENSMUSG00000108723	NA	NA	NA	23.39251372	2.026308421	0.432861886	4.68118928	2.85E-06	2.88E-05
304	ENSMUSG00000090066	102634333	1110002E22Rik	RIKEN cDNA 1110002E22 gene	8500.638498	2.024760268	0.325507704	6.220314429	4.96E-10	1.21E-08
305	ENSMUSG00000025270	11656	Alas2	aminolevulinic acid synthase 2, erythroid	116.0668865	2.024470577	0.524049453	3.863128881	0.000111944	0.000718808
306	ENSMUSG00000056476	329650	Med12l	mediator complex subunit 12-like	30.79657593	2.023845089	0.455129369	4.446746854	8.72E-06	7.70E-05
307	ENSMUSG00000020135	23805	Apc2	APC regulator of WNT signaling pathway 2	11.42093728	2.022917203	0.619488072	3.265465945	0.001092841	0.005118858
308	ENSMUSG00000042834	27528	Nrep	neuronal regeneration related protein	1322.851223	2.021891228	0.548590039	3.685614183	0.000228152	0.00133368
309	ENSMUSG00000034872	209047	Gipc3	GIPC PDZ domain containing family, member 3	15.83268424	2.01995234	0.492541593	4.101079724	4.11E-05	0.00029853
310	ENSMUSG00000034926	74754	Dhcr24	24-dehydrocholesterol reductase	153.2911606	2.019518823	0.23759894	8.499696285	1.90E-17	1.65E-15
311	ENSMUSG00000089075	NA	NA	NA	26.35933715	2.014613818	0.426815898	4.720100227	2.36E-06	2.43E-05
312	ENSMUSG00000038453	56013	Srcin1	SRC kinase signaling inhibitor 1	45.99528967	2.01373368	0.370381948	5.436910978	5.42E-08	8.22E-07
313	ENSMUSG00000001657	15426	Hoxc8	homeobox C8	81.8763927	2.012489077	0.401363387	5.014132193	5.33E-07	6.37E-06
314	ENSMUSG00000036816	53404	Atoh7	atonal bHLH transcription factor 7	11.84501527	2.010599611	0.835936153	2.40520715	0.016163301	0.049388133
315	ENSMUSG00000015980	76612	Lrrc27	leucine rich repeat containing 27	33.70656054	2.01032004	0.383925269	5.236227467	1.64E-07	2.23E-06
316	ENSMUSG00000074505	270120	Fat3	FAT atypical cadherin 3	42.78097886	2.006492934	0.683576614	2.9352861	0.003332403	0.013308177
317	ENSMUSG00000090639	NA	NA	NA	1472.032972	2.00533805	0.712687038	2.813770903	0.004896411	0.018363184
318	ENSMUSG00000061959	13897	Ces1e	carboxylesterase 1E	9.353766736	2.003375571	0.619187782	3.235489507	0.001214343	0.005595342
319	ENSMUSG00000037572	218973	Wdhd1	WD repeat and HMG-box DNA binding protein 1	34.26435765	-2.003772351	0.377263852	-5.311328766	1.09E-07	1.55E-06
320	ENSMUSG00000079889	100504679	Gm11951	predicted gene 11951	42.5349422	-2.004018055	0.382816967	-5.234924859	1.65E-07	2.24E-06
321	ENSMUSG00000000386	17857	Mx1	MX dynamin-like GTPase 1	28.28891885	-2.004042734	0.500517812	-4.003938892	6.23E-05	0.000431366
322	ENSMUSG00000069830	195046	Nlrp1a	NLR family, pyrin domain containing 1A	13.52335714	-2.004671119	0.69252816	-2.894714229	0.003795039	0.014874644
323	ENSMUSG00000114608	102639975	Gm36161	predicted gene, 36161	46.05323858	-2.007024125	0.402236808	-4.989658045	6.05E-07	7.13E-06
324	ENSMUSG00000047180	214854	Neurl3	neuralized E3 ubiquitin protein ligase 3	49.25079417	-2.00752503	0.397824599	-5.04625665	4.51E-07	5.46E-06
325	ENSMUSG00000026177	18173	Slc11a1	solute carrier family 11 (proton-coupled divalent metal ion transporters), member 1	85.56335846	-2.008384613	0.242637487	-8.277305529	1.26E-16	1.01E-14
326	ENSMUSG00000078184	NA	NA	NA	15.01954339	-2.011711394	0.500051031	-4.023012193	5.75E-05	0.000400597
327	ENSMUSG00000041859	17215	Mcm3	minichromosome maintenance complex component 3	175.837598	-2.014400203	0.237536223	-8.480391657	2.24E-17	1.93E-15
328	ENSMUSG00000055994	257632	Nod2	nucleotide-binding oligomerization domain containing 2	32.66556451	-2.014602552	0.482478128	-4.175531355	2.97E-05	0.000224041
329	ENSMUSG00000087484	NA	NA	NA	8.73184756	-2.014724446	0.803373615	-2.507829991	0.01214751	0.038961277
330	ENSMUSG00000042766	360213	Trim46	tripartite motif-containing 46	13.67914782	-2.015571803	0.55006754	-3.664226039	0.000248088	0.001433623
331	ENSMUSG00000031629	71876	Cenpu	centromere protein U	7.167449355	-2.01928041	0.82071422	-2.460394083	0.013878453	0.043520087
332	ENSMUSG00000022360	70472	Atad2	ATPase family, AAA domain containing 2	109.6127635	-2.020218174	0.291036192	-6.941467168	3.88E-12	1.53E-10
333	ENSMUSG00000034023	211651	Fancd2	Fanconi anemia, complementation group D2	14.3838385	-2.023686589	0.495124717	-4.087225945	4.37E-05	0.000314674
334	ENSMUSG00000092230	NA	NA	NA	15.04750157	-2.025270879	0.51604102	-3.924631569	8.69E-05	0.000576128
335	ENSMUSG00000025930	17681	Msc	musculin	19.14285928	-2.026611137	0.472413586	-4.289908665	1.79E-05	0.000143202
336	ENSMUSG00000082085	NA	NA	NA	5.363363996	-2.031650088	0.828475448	-2.452275555	0.014195591	0.044340392
337	ENSMUSG00000046856	241070	Gpr1	G protein-coupled receptor 1	20.83496322	-2.033925723	0.403293443	-5.043289833	4.58E-07	5.54E-06
338	ENSMUSG00000081302	627716	Gm12020	nucleolin pseudogene	13.94516813	-2.034933465	0.490101473	-4.152065593	3.29E-05	0.000246065
339	ENSMUSG00000046186	235505	Cd109	CD109 antigen	76.35257086	-2.035452342	0.332400817	-6.123487786	9.15E-10	2.12E-08
340	ENSMUSG00000005686	11717	Ampd3	adenosine monophosphate deaminase 3	358.9286714	-2.039112045	0.362108033	-5.631225661	1.79E-08	3.02E-07
341	ENSMUSG00000019214	214901	Chtf18	CTF18, chromosome transmission fidelity factor 18	16.36556636	-2.040271498	0.443857984	-4.596676349	4.29E-06	4.13E-05
342	ENSMUSG00000108045	434050	Gm5576	predicted pseudogene 5576	8.22974488	-2.04269165	0.668553569	-3.055389643	0.002247683	0.009504391
343	ENSMUSG00000108494	NA	NA	NA	10.40366707	-2.042780262	0.670222126	-3.047915286	0.002304349	0.009707276
344	ENSMUSG00000036896	12262	C1qc	complement component 1, q subcomponent, C chain	774.3747637	-2.045951326	0.253715898	-8.063946088	7.39E-16	5.41E-14
345	ENSMUSG00000086420	NA	NA	NA	46.81601935	-2.046289599	0.318209687	-6.430632639	1.27E-10	3.58E-09
346	ENSMUSG00000051506	545030	Wdfy4	WD repeat and FYVE domain containing 4	78.6265664	-2.050223649	0.306587274	-6.687243157	2.27E-11	7.51E-10
347	ENSMUSG00000095609	100861753	Gm21188	predicted gene, 21188	53.34651279	-2.053982031	0.392397029	-5.234448483	1.65E-07	2.24E-06
348	ENSMUSG00000003824	71846	Syce2	synaptonemal complex central element protein 2	10.51655857	-2.05766736	0.588263295	-3.497868008	0.000468993	0.002491192
349	ENSMUSG00000055172	50909	C1ra	complement component 1, r subcomponent A	832.6986809	-2.058096901	0.201740791	-10.20168948	1.95E-24	4.89E-22
350	ENSMUSG00000090602	NA	NA	NA	102.0783826	-2.059768162	0.260155902	-7.917437759	2.42E-15	1.62E-13
351	ENSMUSG00000059108	213002	Ifitm6	interferon induced transmembrane protein 6	12.12226826	-2.061926907	0.700541948	-2.943331108	0.003247009	0.013015989
352	ENSMUSG00000047230	12738	Cldn2	claudin 2	8.582163234	-2.061963138	0.707045267	-2.916309937	0.003541985	0.014027363
353	ENSMUSG00000000958	20540	Slc7a7	solute carrier family 7 (cationic amino acid transporter, y+ system), member 7	66.96253863	-2.06198524	0.29031003	-7.102700652	1.22E-12	5.33E-11
354	ENSMUSG00000078942	17952	Naip6	NLR family, apoptosis inhibitory protein 6	12.43138561	-2.062009012	0.575523861	-3.582838436	0.000339881	0.001888396
355	ENSMUSG00000071177	20703	Serpina1d	serine (or cysteine) peptidase inhibitor, clade A, member 1D	19.17211502	-2.063575425	0.530816008	-3.887553114	0.00010126	0.000658528
356	ENSMUSG00000020017	15109	Hal	histidine ammonia lyase	226.5561439	-2.064455014	0.389619505	-5.298643905	1.17E-07	1.64E-06
357	ENSMUSG00000021367	13614	Edn1	endothelin 1	61.15604631	-2.0690874	0.32406413	-6.384808461	1.72E-10	4.66E-09
358	ENSMUSG00000028599	21938	Tnfrsf1b	tumor necrosis factor receptor superfamily, member 1b	167.4354201	-2.072951044	0.259894058	-7.976138666	1.51E-15	1.05E-13
359	ENSMUSG00000056032	NA	NA	NA	14.33017452	-2.075364322	0.698711353	-2.970274223	0.00297534	0.012069838
360	ENSMUSG00000071178	20701	Serpina1b	serine (or cysteine) preptidase inhibitor, clade A, member 1B	106.7420086	-2.076457132	0.402349553	-5.160828732	2.46E-07	3.17E-06
361	ENSMUSG00000032363	108153	Adamts7	a disintegrin-like and metallopeptidase (reprolysin type) with thrombospondin type 1 motif, 7	35.89462637	-2.076598316	0.338008237	-6.143632286	8.07E-10	1.88E-08
362	ENSMUSG00000004933	17179	Matk	megakaryocyte-associated tyrosine kinase	10.43322705	-2.080547317	0.642120391	-3.240120303	0.001194793	0.005523476
363	ENSMUSG00000031016	22390	Wee1	WEE 1 homolog 1 (S. pombe)	129.5758626	-2.085718595	0.325011828	-6.417362126	1.39E-10	3.86E-09
364	ENSMUSG00000015340	13058	Cybb	cytochrome b-245, beta polypeptide	248.1502637	-2.086778059	0.25497447	-8.184262766	2.74E-16	2.12E-14
365	ENSMUSG00000058099	74039	Nfam1	Nfat activating molecule with ITAM motif 1	82.36218192	-2.08794779	0.312967976	-6.671442292	2.53E-11	8.25E-10
366	ENSMUSG00000080829	NA	NA	NA	10.7356438	-2.090047049	0.597170439	-3.499917132	0.000465403	0.00247624
367	ENSMUSG00000021190	19141	Lgmn	legumain	1431.133037	-2.095627079	0.181093879	-11.57204809	5.71E-31	3.99E-28
368	ENSMUSG00000047013	330369	Fbxo41	F-box protein 41	5.672191353	-2.097189694	0.815238616	-2.572485715	0.010097112	0.033386191
369	ENSMUSG00000111613	NA	NA	NA	171.3086061	-2.097205067	0.294957356	-7.110197542	1.16E-12	5.08E-11
370	ENSMUSG00000026679	71233	Enkur	enkurin, TRPC channel interacting protein	5.247981916	-2.097755811	0.834924332	-2.512510093	0.011987568	0.03855386
371	ENSMUSG00000032344	214763	Cgas	cyclic GMP-AMP synthase	22.92790988	-2.101844538	0.467159158	-4.499204401	6.82E-06	6.22E-05
372	ENSMUSG00000055413	15016	H2-Q5	histocompatibility 2, Q region locus 5	108.315459	-2.103793845	0.377737136	-5.569465233	2.56E-08	4.18E-07
373	ENSMUSG00000066366	20700	Serpina1a	serine (or cysteine) peptidase inhibitor, clade A, member 1A	20.09051567	-2.105259924	0.541662863	-3.886661001	0.000101633	0.000660759
374	ENSMUSG00000039209	68172	Rpl39l	ribosomal protein L39-like	24.57936569	-2.106135093	0.518113082	-4.06501045	4.80E-05	0.000342338
375	ENSMUSG00000054855	223881	Rnd1	Rho family GTPase 1	94.45072527	-2.110763161	0.402530712	-5.243731958	1.57E-07	2.14E-06
376	ENSMUSG00000036887	12259	C1qa	complement component 1, q subcomponent, alpha polypeptide	944.9814068	-2.111345233	0.265417806	-7.954798745	1.79E-15	1.23E-13
377	ENSMUSG00000003484	72054	Cyp4f18	cytochrome P450, family 4, subfamily f, polypeptide 18	10.57965293	-2.111989752	0.790546946	-2.671555132	0.007550067	0.026352138
378	ENSMUSG00000020185	52679	E2f7	E2F transcription factor 7	22.89965068	-2.114015195	0.461691235	-4.578850613	4.68E-06	4.45E-05
379	ENSMUSG00000018920	66102	Cxcl16	chemokine (C-X-C motif) ligand 16	103.8807284	-2.114336636	0.328935587	-6.427813598	1.29E-10	3.64E-09
380	ENSMUSG00000027962	22329	Vcam1	vascular cell adhesion molecule 1	251.0595457	-2.121205705	0.279376929	-7.592630191	3.13E-14	1.74E-12
381	ENSMUSG00000043157	219144	Arl11	ADP-ribosylation factor-like 11	15.32027334	-2.12144473	0.479788248	-4.421627118	9.80E-06	8.51E-05
382	ENSMUSG00000098470	667277	C1rb	complement component 1, r subcomponent B	324.3642356	-2.12260281	0.19469074	-10.90243331	1.12E-27	5.34E-25
383	ENSMUSG00000032122	56857	Slc37a2	solute carrier family 37 (glycerol-3-phosphate transporter), member 2	48.69890456	-2.12634126	0.341774729	-6.221470099	4.93E-10	1.21E-08
384	ENSMUSG00000099364	NA	NA	NA	35.00293054	-2.126423299	0.361417099	-5.883571382	4.02E-09	8.04E-08
385	ENSMUSG00000041642	16565	Kif21b	kinesin family member 21B	45.64182106	-2.126480833	0.322551652	-6.592683131	4.32E-11	1.34E-09
386	ENSMUSG00000097786	NA	NA	NA	7.046493186	-2.133093359	0.7190731	-2.966448556	0.003012608	0.012192251
387	ENSMUSG00000009687	18301	Fxyd5	FXYD domain-containing ion transport regulator 5	299.3163126	-2.133628269	0.268229525	-7.954486982	1.80E-15	1.23E-13
388	ENSMUSG00000041219	228482	Arhgap11a	Rho GTPase activating protein 11A	70.11088289	-2.134452263	0.272156823	-7.842729211	4.41E-15	2.84E-13
389	ENSMUSG00000026475	19734	Rgs16	regulator of G-protein signaling 16	66.15847652	-2.13516859	0.524664715	-4.069586785	4.71E-05	0.000336219
390	ENSMUSG00000036777	68743	Anln	anillin, actin binding protein	76.63638838	-2.13571988	0.278518924	-7.668132011	1.75E-14	1.01E-12
391	ENSMUSG00000018008	72318	Cyth4	cytohesin 4	226.7664539	-2.135854758	0.249691153	-8.553986541	1.19E-17	1.08E-15
392	ENSMUSG00000073402	667977	Gm8909	predicted gene 8909	61.59563686	-2.136330083	0.353676687	-6.040347466	1.54E-09	3.38E-08
393	ENSMUSG00000101371	668342	Gm9114	glyceraldehyde-3-phosphate dehydrogenase pseudogene	8.251659686	-2.138723206	0.650121003	-3.289730984	0.001002832	0.004773276
394	ENSMUSG00000017697	11486	Ada	adenosine deaminase	37.06190243	-2.142253814	0.365274174	-5.864783135	4.50E-09	8.90E-08
395	ENSMUSG00000061272	668941	Gm14173	ribosomal protein L37a pseudogene	81.29984516	-2.142947701	0.364790044	-5.874468718	4.24E-09	8.47E-08
396	ENSMUSG00000023908	268930	Pkmyt1	protein kinase, membrane associated tyrosine/threonine 1	18.99512104	-2.147278573	0.575347864	-3.732139646	0.00018986	0.001137736
397	ENSMUSG00000025001	15201	Hells	helicase, lymphoid specific	44.02395624	-2.15087229	0.368978594	-5.829260353	5.57E-09	1.08E-07
398	ENSMUSG00000048779	233571	P2ry6	pyrimidinergic receptor P2Y, G-protein coupled, 6	94.98937337	-2.153730034	0.33608698	-6.408251913	1.47E-10	4.07E-09
399	ENSMUSG00000030413	21946	Pglyrp1	peptidoglycan recognition protein 1	7.984136599	-2.153775292	0.693679204	-3.104857808	0.001903705	0.008227304
400	ENSMUSG00000026656	14130	Fcgr2b	Fc receptor, IgG, low affinity IIb	177.7409301	-2.164668327	0.309960147	-6.983698875	2.88E-12	1.16E-10
401	ENSMUSG00000030852	57752	Tacc2	transforming, acidic coiled-coil containing protein 2	15758.44263	-2.164797007	0.285163219	-7.591431364	3.16E-14	1.74E-12
402	ENSMUSG00000101129	NA	NA	NA	13.40525799	-2.166785455	0.568471456	-3.811599393	0.000138071	0.000863018
403	ENSMUSG00000039109	74145	F13a1	coagulation factor XIII, A1 subunit	2107.194432	-2.166862899	0.228083868	-9.500290022	2.09E-21	3.44E-19
404	ENSMUSG00000068466	NA	NA	NA	4.867205512	-2.167091305	0.829309602	-2.613126991	0.008971796	0.030278964
405	ENSMUSG00000110327	100416239	Gm17994	ribosomal protein S7 pseudogene	12.2855807	-2.169974481	0.527099854	-4.1168186	3.84E-05	0.000281424
406	ENSMUSG00000028834	433766	Trim63	tripartite motif-containing 63	8879.349979	-2.170957593	0.440362948	-4.92992792	8.23E-07	9.43E-06
407	ENSMUSG00000046318	320924	Ccbe1	collagen and calcium binding EGF domains 1	41.22733002	-2.179172764	0.353429237	-6.165796538	7.01E-10	1.66E-08
408	ENSMUSG00000040264	14468	Gbp2b	guanylate binding protein 2b	23.69412179	-2.179770398	0.511125816	-4.264645478	2.00E-05	0.000158359
409	ENSMUSG00000026980	17076	Ly75	lymphocyte antigen 75	8.985693856	-2.180064837	0.626338222	-3.480651127	0.000500197	0.002630062
410	ENSMUSG00000100510	102636514	Hand2os1	Hand2, opposite strand 1	12.33797444	-2.181348845	0.524907276	-4.155684144	3.24E-05	0.00024277
411	ENSMUSG00000069372	629147	Ctxn3	cortexin 3	749.5084343	-2.183179469	0.522596598	-4.177561581	2.95E-05	0.000222351
412	ENSMUSG00000029552	21753	Tes	testin LIM domain protein	73.38471817	-2.183477599	0.341156442	-6.400223865	1.55E-10	4.26E-09
413	ENSMUSG00000040706	75986	Agmat	agmatine ureohydrolase (agmatinase)	7.025892905	-2.184543996	0.697534442	-3.131808071	0.001737334	0.007611308
414	ENSMUSG00000036390	13197	Gadd45a	growth arrest and DNA-damage-inducible 45 alpha	1619.419913	-2.185640963	0.255198077	-8.564488355	1.09E-17	1.01E-15
415	ENSMUSG00000053626	21892	Tll1	tolloid-like	71.86985896	-2.188568155	0.326142332	-6.710469451	1.94E-11	6.56E-10
416	ENSMUSG00000082171	194960	Rpl27-ps2	ribosomal protein L27, pseudogene 2	58.23108073	-2.191538391	0.309303288	-7.08540282	1.39E-12	5.96E-11
417	ENSMUSG00000027994	66815	Mcub	mitochondrial calcium uniporter dominant negative beta subunit	20.67537332	-2.191781816	0.52033215	-4.212274439	2.53E-05	0.000194388
418	ENSMUSG00000030553	78444	Pgpep1l	pyroglutamyl-peptidase I-like	14.35156017	-2.194068318	0.545259731	-4.023895757	5.72E-05	0.000399461
419	ENSMUSG00000055771	NA	NA	NA	9.081212505	-2.196144532	0.624801869	-3.514945523	0.000439844	0.00235539
420	ENSMUSG00000098006	667309	Gm8565	glyceraldehyde-3-phosphate dehydrogenase pseudogene	25.69820458	-2.196839241	0.4279235	-5.133719562	2.84E-07	3.60E-06
421	ENSMUSG00000026873	74016	Phf19	PHD finger protein 19	40.30361794	-2.197855506	0.387482035	-5.672148148	1.41E-08	2.46E-07
422	ENSMUSG00000040613	11810	Apobec1	apolipoprotein B mRNA editing enzyme, catalytic polypeptide 1	176.9756864	-2.197892951	0.350479478	-6.271103128	3.58E-10	9.16E-09
423	ENSMUSG00000075122	12519	Cd80	CD80 antigen	4.91498651	-2.198446622	0.878661448	-2.502040605	0.012347976	0.039472026
424	ENSMUSG00000042213	67492	Zfand4	zinc finger, AN1-type domain 4	12.5374665	-2.199763378	0.603498543	-3.64501854	0.000267373	0.00152925
425	ENSMUSG00000016206	14991	H2-M3	histocompatibility 2, M region locus 3	84.47487544	-2.199970841	0.311909612	-7.053231943	1.75E-12	7.34E-11
426	ENSMUSG00000032261	212531	Sh3bgrl2	SH3 domain binding glutamic acid-rich protein like 2	52.6874984	-2.201139085	0.322067497	-6.834403045	8.23E-12	3.02E-10
427	ENSMUSG00000062585	12802	Cnr2	cannabinoid receptor 2 (macrophage)	11.94949872	-2.201619189	0.589512141	-3.734646053	0.000187979	0.001128886
428	ENSMUSG00000023169	105727	Slc38a1	solute carrier family 38, member 1	33.63839189	-2.20367734	0.337082068	-6.537509855	6.26E-11	1.87E-09
429	ENSMUSG00000043263	236312	Ifi209	interferon activated gene 209	9.013627233	-2.203908814	0.848188021	-2.598372954	0.00936667	0.031409726
430	ENSMUSG00000035365	75317	Parpbp	PARP1 binding protein	8.089932458	-2.20600303	0.802590798	-2.748602445	0.005984993	0.021692324
431	ENSMUSG00000086712	381524	Mexis	macrophage expressed LXRa(NR1H3)-dependent amplifier of Abca1 transcription lncRNA	9.974016249	-2.210471802	0.655890076	-3.370186384	0.000751174	0.003727021
432	ENSMUSG00000040345	216445	Arhgap9	Rho GTPase activating protein 9	49.33344993	-2.21162903	0.419359878	-5.273821238	1.34E-07	1.85E-06
433	ENSMUSG00000059326	12982	Csf2ra	colony stimulating factor 2 receptor, alpha, low-affinity (granulocyte-macrophage)	76.18397278	-2.212595758	0.298019123	-7.424341539	1.13E-13	5.78E-12
434	ENSMUSG00000036469	72925	Marchf1	membrane associated ring-CH-type finger 1	44.2847084	-2.213043644	0.38121596	-5.805222959	6.43E-09	1.22E-07
435	ENSMUSG00000040659	27984	Efhd2	EF hand domain containing 2	323.8360293	-2.214026806	0.217128201	-10.19686433	2.05E-24	5.09E-22
436	ENSMUSG00000092463	NA	NA	NA	11.23236745	-2.217010805	0.558100726	-3.972420569	7.11E-05	0.000484538
437	ENSMUSG00000022146	18414	Osmr	oncostatin M receptor	584.6345771	-2.218871943	0.238726105	-9.2946347	1.48E-20	2.09E-18
438	ENSMUSG00000083875	NA	NA	NA	7.526059581	-2.219968724	0.733522802	-3.026448143	0.002474453	0.01029004
439	ENSMUSG00000053963	381310	Stum	mechanosensory transduction mediator	39.25009034	-2.222681186	0.394361268	-5.636154875	1.74E-08	2.95E-07
440	ENSMUSG00000061988	382723	Rpl10a-ps2	ribosomal protein L10A, pseudogene 2	52.26758957	-2.224966134	0.334085695	-6.659866523	2.74E-11	8.88E-10
441	ENSMUSG00000040699	67803	Limd2	LIM domain containing 2	84.27329866	-2.22596	0.29624076	-7.514023395	5.73E-14	3.06E-12
442	ENSMUSG00000114642	NA	NA	NA	30.34379414	-2.227070075	0.364949767	-6.102401683	1.04E-09	2.39E-08
443	ENSMUSG00000037411	18787	Serpine1	serine (or cysteine) peptidase inhibitor, clade E, member 1	248.1283808	-2.228028211	0.427179761	-5.215668935	1.83E-07	2.45E-06
444	ENSMUSG00000022094	213053	Slc39a14	solute carrier family 39 (zinc transporter), member 14	508.5404393	-2.228177424	0.181828371	-12.2542891	1.59E-34	2.10E-31
445	ENSMUSG00000032400	68014	Zwilch	zwilch kinetochore protein	18.83656845	-2.230783734	0.57800905	-3.859426999	0.000113653	0.000728946
446	ENSMUSG00000073490	226691	Ifi207	interferon activated gene 207	514.5857678	-2.231447159	0.294117355	-7.586927874	3.28E-14	1.79E-12
447	ENSMUSG00000061878	20698	Sphk1	sphingosine kinase 1	24.19152494	-2.23338627	0.505931629	-4.414403337	1.01E-05	8.77E-05
448	ENSMUSG00000029683	93677	Lmod2	leiomodin 2 (cardiac)	2706.392612	-2.234875919	0.538646682	-4.149057245	3.34E-05	0.000248904
449	ENSMUSG00000019773	67141	Fbxo5	F-box protein 5	14.05590336	-2.240981621	0.584007237	-3.837249746	0.00012442	0.000787605
450	ENSMUSG00000081205	NA	NA	NA	7.337303252	-2.24241444	0.672843068	-3.332745102	0.000859937	0.004184003
451	ENSMUSG00000058396	11536	Gpr182	G protein-coupled receptor 182	35.70896427	-2.243095428	0.412385947	-5.439311022	5.35E-08	8.13E-07
452	ENSMUSG00000100018	665766	Gm7776	proteasome (prosome, macropain) 28 subunit, alpha pseudogene	19.3579169	-2.24498649	0.495554037	-4.530255678	5.89E-06	5.46E-05
453	ENSMUSG00000091649	236451	Phf11b	PHD finger protein 11B	25.86447417	-2.247854392	0.574269622	-3.914283998	9.07E-05	0.000598205
454	ENSMUSG00000101389	666907	Ms4a4a	membrane-spanning 4-domains, subfamily A, member 4A	57.03438393	-2.249637446	0.324792811	-6.926376978	4.32E-12	1.68E-10
455	ENSMUSG00000058624	14544	Gda	guanine deaminase	1067.635862	-2.251003667	0.252031895	-8.931423815	4.21E-19	4.85E-17
456	ENSMUSG00000030790	11535	Adm	adrenomedullin	108.8752946	-2.251864158	0.210217882	-10.71204856	8.94E-27	3.50E-24
457	ENSMUSG00000109663	384622	Gm5331	predicted gene 5331	6.712187118	-2.251979464	0.722764562	-3.115785668	0.001834556	0.007973165
458	ENSMUSG00000018012	170758	Rac3	Rac family small GTPase 3	26.89953551	-2.25683914	0.517005362	-4.365214183	1.27E-05	0.000106597
459	ENSMUSG00000028003	79235	Lrat	lecithin-retinol acyltransferase (phosphatidylcholine-retinol-O-acyltransferase)	7.099423391	-2.257629415	0.857530686	-2.632709769	0.00847067	0.028915151
460	ENSMUSG00000092511	NA	NA	NA	815.889544	-2.259443719	0.48184367	-4.689163433	2.74E-06	2.79E-05
461	ENSMUSG00000037872	13349	Ackr1	atypical chemokine receptor 1 (Duffy blood group)	204.0787459	-2.26008567	0.265464167	-8.513712775	1.68E-17	1.48E-15
462	ENSMUSG00000096755	NA	NA	NA	6.707533673	-2.260232125	0.753083368	-3.001304	0.00268826	0.011061855
463	ENSMUSG00000109089	71624	4833411C07Rik	RIKEN cDNA 4833411C07 gene	5.237082995	-2.260748991	0.868730829	-2.602358422	0.009258503	0.031086986
464	ENSMUSG00000006342	71733	Susd2	sushi domain containing 2	103.5372985	-2.265795283	0.262417165	-8.634325747	5.91E-18	5.89E-16
465	ENSMUSG00000053475	21930	Tnfaip6	tumor necrosis factor alpha induced protein 6	75.75175545	-2.268188772	0.432817173	-5.240523977	1.60E-07	2.18E-06
466	ENSMUSG00000026039	68549	Sgo2a	shugoshin 2A	23.72120997	-2.26902614	0.505042737	-4.492740862	7.03E-06	6.38E-05
467	ENSMUSG00000035673	216161	Sbno2	strawberry notch 2	624.7001859	-2.275471661	0.247205438	-9.204779945	3.42E-20	4.50E-18
468	ENSMUSG00000030798	12493	Cd37	CD37 antigen	83.02189678	-2.277030416	0.287907091	-7.908907038	2.60E-15	1.73E-13
469	ENSMUSG00000024180	60455	Pgap6	post-glycosylphosphatidylinositol attachment to proteins 6	126.5695474	-2.279047256	0.375456794	-6.070065296	1.28E-09	2.84E-08
470	ENSMUSG00000028238	242341	Atp6v0d2	ATPase, H+ transporting, lysosomal V0 subunit D2	6.46072966	-2.281683125	0.745831342	-3.059248111	0.002218933	0.009404169
471	ENSMUSG00000113555	NA	NA	NA	25.03744047	-2.282413378	0.424754437	-5.373489197	7.72E-08	1.13E-06
472	ENSMUSG00000026547	21346	Tagln2	transgelin 2	971.9446661	-2.284764208	0.228779548	-9.98675024	1.74E-23	3.93E-21
473	ENSMUSG00000003206	50498	Ebi3	Epstein-Barr virus induced gene 3	7.428256443	-2.285579217	0.709338698	-3.222126784	0.001272428	0.005813842
474	ENSMUSG00000056130	225471	Ticam2	toll-like receptor adaptor molecule 2	22.32488503	-2.28653556	0.478157631	-4.781970234	1.74E-06	1.83E-05
475	ENSMUSG00000036905	12260	C1qb	complement component 1, q subcomponent, beta polypeptide	773.8139266	-2.288208646	0.267724769	-8.546869426	1.26E-17	1.14E-15
476	ENSMUSG00000111684	NA	NA	NA	69.59642145	-2.288273385	0.306150209	-7.474348597	7.76E-14	4.04E-12
477	ENSMUSG00000069805	14121	Fbp1	fructose bisphosphatase 1	8.133169613	-2.289076565	0.680881191	-3.36193244	0.000773991	0.003823257
478	ENSMUSG00000083465	NA	NA	NA	32.07233983	-2.290692486	0.386697779	-5.923728062	3.15E-09	6.46E-08
479	ENSMUSG00000022102	13449	Dok2	docking protein 2	92.38332044	-2.29119768	0.245493693	-9.333020531	1.03E-20	1.49E-18
480	ENSMUSG00000022144	14573	Gdnf	glial cell line derived neurotrophic factor	13.00705412	-2.292715253	0.545257391	-4.204831132	2.61E-05	0.000200208
481	ENSMUSG00000028312	14211	Smc2	structural maintenance of chromosomes 2	113.954966	-2.293092154	0.287611838	-7.972871242	1.55E-15	1.08E-13
482	ENSMUSG00000028860	269589	Sytl1	synaptotagmin-like 1	15.85812074	-2.297168586	0.562131383	-4.086533251	4.38E-05	0.000315411
483	ENSMUSG00000080818	668990	Gm9434	mediator of RNA polymerase II transcription, subunit 4 homolog pseudogene	13.83891085	-2.298933801	0.513037502	-4.481024862	7.43E-06	6.69E-05
484	ENSMUSG00000078763	20555	Slfn1	schlafen 1	11.83942154	-2.299878236	0.646028469	-3.560026139	0.000370818	0.002035491
485	ENSMUSG00000081418	NA	NA	NA	9.541823935	-2.300170365	0.629388209	-3.654613056	0.00025757	0.00148267
486	ENSMUSG00000092224	NA	NA	NA	27.87651917	-2.302676542	0.458513851	-5.02204358	5.11E-07	6.14E-06
487	ENSMUSG00000030474	83382	Siglece	sialic acid binding Ig-like lectin E	11.90508618	-2.305153735	0.58065977	-3.969887106	7.19E-05	0.000488589
488	ENSMUSG00000113275	NA	NA	NA	25.10087768	-2.30563978	0.435519565	-5.293998168	1.20E-07	1.68E-06
489	ENSMUSG00000028581	16792	Laptm5	lysosomal-associated protein transmembrane 5	443.6595338	-2.309027995	0.263894652	-8.749809747	2.14E-18	2.23E-16
490	ENSMUSG00000038550	229599	Ciart	circadian associated repressor of transcription	143.3777661	-2.309650907	0.357276993	-6.464594564	1.02E-10	2.93E-09
491	ENSMUSG00000040522	170744	Tlr8	toll-like receptor 8	48.38828776	-2.310222584	0.43647417	-5.292919353	1.20E-07	1.69E-06
492	ENSMUSG00000108615	244214	Gm4973	guanosine diphosphate (GDP) dissociation inhibitor 2 pseudogene	16.6545664	-2.312579002	0.56784678	-4.072540489	4.65E-05	0.000332514
493	ENSMUSG00000035455	60530	Fignl1	fidgetin-like 1	25.08925157	-2.314015294	0.434924176	-5.320502795	1.03E-07	1.48E-06
494	ENSMUSG00000039153	12393	Runx2	runt related transcription factor 2	17.30870128	-2.315371453	0.511618729	-4.525579935	6.02E-06	5.57E-05
495	ENSMUSG00000020974	18974	Pole2	polymerase (DNA directed), epsilon 2 (p59 subunit)	19.54312016	-2.318583625	0.58094863	-3.99103037	6.58E-05	0.00045287
496	ENSMUSG00000026536	381308	Ifi211	interferon activated gene 211	265.4931721	-2.318903807	0.277745579	-8.349021476	6.88E-17	5.59E-15
497	ENSMUSG00000057137	68487	Tmem140	transmembrane protein 140	1104.54796	-2.320940331	0.301815039	-7.689942617	1.47E-14	8.59E-13
498	ENSMUSG00000072849	20704	Serpina1e	serine (or cysteine) peptidase inhibitor, clade A, member 1E	14.6192366	-2.321926046	0.57240191	-4.056461036	4.98E-05	0.000353081
499	ENSMUSG00000020990	71091	Cdkl1	cyclin-dependent kinase-like 1 (CDC2-related kinase)	12.316821	-2.323674076	0.597882837	-3.886504066	0.000101698	0.000660802
500	ENSMUSG00000040471	71522	Ggt6	gamma-glutamyltransferase 6	9.508689867	-2.325304209	0.829104103	-2.804598603	0.005037928	0.018800851
501	ENSMUSG00000082198	NA	NA	NA	7.287241014	-2.326428149	0.71106618	-3.271746309	0.001068854	0.005025459
502	ENSMUSG00000027940	59069	Tpm3	tropomyosin 3, gamma	1382.8196	-2.327938144	0.33735086	-6.900643864	5.18E-12	1.98E-10
503	ENSMUSG00000083832	102633523	Gm13771	cytochrome c oxidase subunit 7B, mitochondrial pseudogene	12.73414611	-2.330394801	0.57440612	-4.057050784	4.97E-05	0.000352638
504	ENSMUSG00000001128	18636	Cfp	complement factor properdin	363.2799573	-2.331862361	0.248402304	-9.387442556	6.15E-21	9.48E-19
505	ENSMUSG00000053175	12051	Bcl3	B cell leukemia/lymphoma 3	120.3582662	-2.332252868	0.267883998	-8.706204507	3.14E-18	3.25E-16
506	ENSMUSG00000103476	102637511	Strit1	small transmembrane regulator of ion transport 1	12.42561764	-2.333853683	0.918398645	-2.54122074	0.011046615	0.03601177
507	ENSMUSG00000113651	236294	Gm4900	polypyrimidine tract binding protein 1 pseudogene	7.613796161	-2.33469348	0.786352407	-2.969016764	0.002987543	0.012108352
508	ENSMUSG00000084113	NA	NA	NA	13.85352892	-2.336861511	0.586821831	-3.982233429	6.83E-05	0.000467664
509	ENSMUSG00000031971	73420	Ccsap	centriole, cilia and spindle associated protein	8.902126228	-2.339878007	0.663534197	-3.526386457	0.000421272	0.002269527
510	ENSMUSG00000089809	319818	A930011G23Rik	RIKEN cDNA A930011G23 gene	36.44612116	-2.340243133	0.511642961	-4.573976997	4.79E-06	4.54E-05
511	ENSMUSG00000048163	20345	Selplg	selectin, platelet (p-selectin) ligand	87.01801021	-2.340633032	0.324479111	-7.213509135	5.45E-13	2.49E-11
512	ENSMUSG00000040740	384071	Slc25a34	solute carrier family 25, member 34	361.9668433	-2.34791301	0.57439167	-4.087651566	4.36E-05	0.0003143
513	ENSMUSG00000038642	13040	Ctss	cathepsin S	450.9764568	-2.348081364	0.243733473	-9.6338075	5.76E-22	1.05E-19
514	ENSMUSG00000112926	NA	NA	NA	43.98100968	-2.353372971	0.395751121	-5.946598364	2.74E-09	5.70E-08
515	ENSMUSG00000047810	78317	Ccdc88b	coiled-coil domain containing 88B	38.82256244	-2.354345097	0.381469788	-6.171773414	6.75E-10	1.61E-08
516	ENSMUSG00000032661	246727	Oas3	2'-5' oligoadenylate synthetase 3	11.9378666	-2.356466409	0.725739817	-3.246985149	0.001166345	0.005405378
517	ENSMUSG00000006519	13057	Cyba	cytochrome b-245, alpha polypeptide	175.7283875	-2.36243847	0.237555452	-9.944787427	2.66E-23	5.77E-21
518	ENSMUSG00000030830	16408	Itgal	integrin alpha L	37.30215579	-2.362758885	0.414272567	-5.703392102	1.17E-08	2.09E-07
519	ENSMUSG00000055612	66953	Cdca7	cell division cycle associated 7	20.52143871	-2.363784089	0.530286402	-4.457561194	8.29E-06	7.37E-05
520	ENSMUSG00000080021	NA	NA	NA	92.15306081	-2.364603329	0.3014951	-7.842924573	4.40E-15	2.84E-13
521	ENSMUSG00000024397	11629	Aif1	allograft inflammatory factor 1	33.41078699	-2.365618553	0.492982781	-4.798582513	1.60E-06	1.70E-05
522	ENSMUSG00000029816	93695	Gpnmb	glycoprotein (transmembrane) nmb	81.47671179	-2.365806808	0.373894787	-6.327466679	2.49E-10	6.60E-09
523	ENSMUSG00000081661	NA	NA	NA	4.696412225	-2.36642796	0.88711335	-2.667559856	0.007640428	0.026602233
524	ENSMUSG00000070407	54710	Hs3st3b1	heparan sulfate (glucosamine) 3-O-sulfotransferase 3B1	28.97724139	-2.367709816	0.420687209	-5.628195409	1.82E-08	3.07E-07
525	ENSMUSG00000081520	NA	NA	NA	19.02836556	-2.369221751	0.515160554	-4.598996822	4.25E-06	4.10E-05
526	ENSMUSG00000060924	94109	Csmd1	CUB and Sushi multiple domains 1	16.36819727	-2.37013955	0.522211219	-4.538660729	5.66E-06	5.27E-05
527	ENSMUSG00000024677	69774	Ms4a6b	membrane-spanning 4-domains, subfamily A, member 6B	130.2887927	-2.371941477	0.293651969	-8.077389985	6.62E-16	4.88E-14
528	ENSMUSG00000090674	NA	NA	NA	10.07882332	-2.372141593	0.618110644	-3.837729727	0.000124177	0.000786736
529	ENSMUSG00000031827	72042	Cotl1	coactosin-like 1 (Dictyostelium)	337.9778434	-2.372173438	0.292342764	-8.114356602	4.88E-16	3.68E-14
530	ENSMUSG00000114551	547402	Gm6035	ribosomal protein L3 pseudogene	63.90195302	-2.376033869	0.340294955	-6.982277675	2.90E-12	1.17E-10
531	ENSMUSG00000072620	20556	Slfn2	schlafen 2	183.6100333	-2.383848076	0.315985231	-7.54417561	4.55E-14	2.46E-12
532	ENSMUSG00000104694	NA	NA	NA	10.74704999	-2.384268665	0.657785268	-3.624691493	0.000289307	0.001639184
533	ENSMUSG00000030579	22177	Tyrobp	TYRO protein tyrosine kinase binding protein	169.5481438	-2.389321399	0.31771096	-7.520424853	5.46E-14	2.92E-12
534	ENSMUSG00000108813	668034	Rpl19-ps9	ribosomal protein L19, pseudogene 9	52.98642673	-2.390159391	0.393631876	-6.072067682	1.26E-09	2.82E-08
535	ENSMUSG00000026669	70024	Mcm10	minichromosome maintenance 10 replication initiation factor	19.55645361	-2.392993299	0.565102924	-4.234614968	2.29E-05	0.000178367
536	ENSMUSG00000048216	64450	Gpr85	G protein-coupled receptor 85	5.115241718	-2.393306772	0.834300188	-2.868639858	0.004122409	0.01591435
537	ENSMUSG00000067203	630499	H2-K2	histocompatibility 2, K region locus 2	182.4513146	-2.395418438	0.382363913	-6.26476076	3.73E-10	9.51E-09
538	ENSMUSG00000109645	NA	NA	NA	6.072379096	-2.397138117	0.769426561	-3.115486571	0.001836417	0.007978153
539	ENSMUSG00000022218	21816	Tgm1	transglutaminase 1, K polypeptide	8.165708212	-2.402656057	0.687192319	-3.496337185	0.000471692	0.002502555
540	ENSMUSG00000038128	12326	Camk4	calcium/calmodulin-dependent protein kinase IV	6.90436234	-2.404690038	0.835689027	-2.877493854	0.004008477	0.015557819
541	ENSMUSG00000026196	12021	Bard1	BRCA1 associated RING domain 1	8.973195229	-2.405057025	0.700840999	-3.431672844	0.000599871	0.003076712
542	ENSMUSG00000074978	621269	Actg-ps1	actin, gamma, pseudogene 1	336.4337072	-2.405589092	0.259465598	-9.271321958	1.84E-20	2.54E-18
543	ENSMUSG00000093938	216984	Evi2b	ecotropic viral integration site 2b	24.76159187	-2.412797878	0.480044804	-5.026193096	5.00E-07	6.01E-06
544	ENSMUSG00000090555	667951	Gm8893	serine (or cysteine) preptidase inhibitor, clade A, member 1B pseudogene	6.760313428	-2.414449553	0.747594117	-3.229626206	0.001239522	0.005690242
545	ENSMUSG00000060791	63986	Gmfg	glia maturation factor, gamma	50.18603808	-2.414547063	0.382258333	-6.316532187	2.67E-10	7.03E-09
546	ENSMUSG00000025017	83490	Pik3ap1	phosphoinositide-3-kinase adaptor protein 1	51.09200234	-2.41849111	0.34722812	-6.965136096	3.28E-12	1.30E-10
547	ENSMUSG00000008496	18987	Pou2f2	POU domain, class 2, transcription factor 2	41.031501	-2.420126217	0.470151708	-5.147543177	2.64E-07	3.38E-06
548	ENSMUSG00000043832	73149	Clec4a3	C-type lectin domain family 4, member a3	63.38586837	-2.420695102	0.384057107	-6.302956149	2.92E-10	7.58E-09
549	ENSMUSG00000074420	675749	Gm10693	predicted pseudogene 10693	10.46025124	-2.423716354	0.631982322	-3.835101506	0.000125512	0.000793622
550	ENSMUSG00000006715	57441	Gmnn	geminin	20.16050932	-2.424135834	0.466482461	-5.196628031	2.03E-07	2.68E-06
551	ENSMUSG00000092060	666938	Bend4	BEN domain containing 4	29.57201318	-2.424239348	0.416855814	-5.815534455	6.04E-09	1.16E-07
552	ENSMUSG00000110825	668070	Gm8959	ribosomal protein L9 pseudogene	14.82430379	-2.429991661	0.565670684	-4.295770893	1.74E-05	0.000139971
553	ENSMUSG00000022952	12394	Runx1	runt related transcription factor 1	73.4599444	-2.431255405	0.277442976	-8.763081481	1.90E-18	2.00E-16
554	ENSMUSG00000056531	73254	Ccdc18	coiled-coil domain containing 18	4.555470729	-2.431829546	1.003021079	-2.424504924	0.015329275	0.047260685
555	ENSMUSG00000030220	11857	Arhgdib	Rho, GDP dissociation inhibitor (GDI) beta	280.6276889	-2.432227747	0.26416121	-9.207361464	3.34E-20	4.42E-18
556	ENSMUSG00000085088	NA	NA	NA	20.42396037	-2.433267366	0.509491444	-4.775874835	1.79E-06	1.88E-05
557	ENSMUSG00000032691	216799	Nlrp3	NLR family, pyrin domain containing 3	16.51992603	-2.435849065	0.64847302	-3.756284363	0.000172455	0.00104776
558	ENSMUSG00000089993	NA	NA	NA	49.06877684	-2.439420731	0.381241976	-6.398615279	1.57E-10	4.29E-09
559	ENSMUSG00000026480	17970	Ncf2	neutrophil cytosolic factor 2	84.84117171	-2.439536004	0.315913504	-7.722164378	1.14E-14	6.80E-13
560	ENSMUSG00000036931	243910	Nfkbid	nuclear factor of kappa light polypeptide gene enhancer in B cells inhibitor, delta	10.05645308	-2.441848247	0.745457841	-3.275635607	0.001054245	0.004967697
561	ENSMUSG00000071547	70021	Nt5dc2	5'-nucleotidase domain containing 2	47.83600776	-2.443983525	0.383677835	-6.369884582	1.89E-10	5.09E-09
562	ENSMUSG00000047407	21815	Tgif1	TGFB-induced factor homeobox 1	143.3284233	-2.444011963	0.312754578	-7.814472222	5.52E-15	3.48E-13
563	ENSMUSG00000026288	16331	Inpp5d	inositol polyphosphate-5-phosphatase D	168.7499456	-2.445107493	0.242474157	-10.08399213	6.50E-24	1.55E-21
564	ENSMUSG00000018500	11541	Adora2b	adenosine A2b receptor	30.20231425	-2.445420239	0.441968077	-5.533024598	3.15E-08	5.01E-07
565	ENSMUSG00000098046	666718	Gm8254	glyceraldehyde-3-phosphate dehydrogenase pseudogene	9.633414759	-2.446656642	0.700628148	-3.492090133	0.000479256	0.002537868
566	ENSMUSG00000098021	NA	NA	NA	40.13481982	-2.446772828	0.417477161	-5.86085433	4.60E-09	9.08E-08
567	ENSMUSG00000044827	21897	Tlr1	toll-like receptor 1	53.60106819	-2.447847143	0.44124556	-5.547584757	2.90E-08	4.66E-07
568	ENSMUSG00000007041	114584	Clic1	chloride intracellular channel 1	553.5235259	-2.44818855	0.226023457	-10.83156848	2.44E-27	1.05E-24
569	ENSMUSG00000056394	16881	Lig1	ligase I, DNA, ATP-dependent	86.18483776	-2.449518814	0.287828818	-8.51033204	1.73E-17	1.52E-15
570	ENSMUSG00000031838	65972	Ifi30	interferon gamma inducible protein 30	251.4940041	-2.450837309	0.211149821	-11.60710103	3.79E-31	3.03E-28
571	ENSMUSG00000021423	17084	Ly86	lymphocyte antigen 86	63.59119649	-2.451265855	0.397884832	-6.160742146	7.24E-10	1.70E-08
572	ENSMUSG00000097965	545470	Gm5839	glyceraldehyde-3-phosphate dehydrogenase pseudogene	6.527789709	-2.45324971	0.740385272	-3.31347719	0.000921436	0.004443872
573	ENSMUSG00000063193	217304	Cd300lb	CD300 molecule like family member B	29.81896645	-2.465447567	0.375294383	-6.569369743	5.05E-11	1.54E-09
574	ENSMUSG00000022408	213956	Fam83f	family with sequence similarity 83, member F	8.279688156	-2.465812981	0.722428351	-3.413228421	0.000641981	0.003262747
575	ENSMUSG00000114432	NA	NA	NA	117.877896	-2.470338581	0.345613435	-7.147692579	8.82E-13	3.95E-11
576	ENSMUSG00000072980	70645	Oip5	Opa interacting protein 5	5.890037065	-2.47153073	0.860685739	-2.871583223	0.004084212	0.015788708
577	ENSMUSG00000024810	77125	Il33	interleukin 33	383.794977	-2.471848349	0.353427995	-6.993923469	2.67E-12	1.09E-10
578	ENSMUSG00000112023	14727	Lilrb4b	leukocyte immunoglobulin-like receptor, subfamily B, member 4B	255.8684039	-2.473960462	0.28216248	-8.767857663	1.82E-18	1.93E-16
579	ENSMUSG00000059658	NA	NA	NA	7.9529916	-2.475110672	0.709108612	-3.490453549	0.000482201	0.002550442
580	ENSMUSG00000045751	212377	Mms22l	MMS22-like, DNA repair protein	37.68998382	-2.477294439	0.534805891	-4.632137534	3.62E-06	3.56E-05
581	ENSMUSG00000030789	16411	Itgax	integrin alpha X	12.21606814	-2.480087167	0.69032487	-3.59263772	0.000327348	0.001824656
582	ENSMUSG00000028989	654812	Angptl7	angiopoietin-like 7	458.8857708	-2.483183188	0.342215806	-7.256190821	3.98E-13	1.85E-11
583	ENSMUSG00000082872	NA	NA	NA	5.670552722	-2.483446365	0.817203922	-3.038955513	0.002373999	0.009950052
584	ENSMUSG00000069793	237886	Slfn9	schlafen 9	65.84123665	-2.485042461	0.377876999	-6.576326342	4.82E-11	1.47E-09
585	ENSMUSG00000020493	270906	Prr11	proline rich 11	24.02932321	-2.487215595	0.479970126	-5.182021667	2.19E-07	2.86E-06
586	ENSMUSG00000064179	21955	Tnnt1	troponin T1, skeletal, slow	706.6590808	-2.487340462	0.918940362	-2.706748517	0.006794571	0.024095231
587	ENSMUSG00000021457	20963	Syk	spleen tyrosine kinase	259.6847399	-2.487996392	0.220855207	-11.26528292	1.95E-29	1.18E-26
588	ENSMUSG00000082715	NA	NA	NA	9.804998969	-2.489872971	0.645867935	-3.855080639	0.000115691	0.00073905
589	ENSMUSG00000034329	237911	Brip1	BRCA1 interacting protein C-terminal helicase 1	14.55976129	-2.490074053	0.617465503	-4.032733878	5.51E-05	0.000386787
590	ENSMUSG00000005465	50931	Il27ra	interleukin 27 receptor, alpha	28.53886738	-2.490980863	0.456537024	-5.456251583	4.86E-08	7.46E-07
591	ENSMUSG00000059498	14131	Fcgr3	Fc receptor, IgG, low affinity III	203.0575094	-2.494782957	0.269798955	-9.246822165	2.31E-20	3.15E-18
592	ENSMUSG00000022667	57781	Cd200r1	CD200 receptor 1	19.14367301	-2.495970435	0.431324099	-5.786763231	7.18E-09	1.35E-07
593	ENSMUSG00000043740	320148	B430306N03Rik	RIKEN cDNA B430306N03 gene	42.74254478	-2.497513757	0.462669543	-5.398050931	6.74E-08	1.00E-06
594	ENSMUSG00000081723	112136069	Gm15931	predicted gene 15931	30.62800553	-2.497680768	0.37455701	-6.668359416	2.59E-11	8.40E-10
595	ENSMUSG00000059064	NA	NA	NA	4.314264473	-2.499755888	0.919283837	-2.719242729	0.006543157	0.023363044
596	ENSMUSG00000090231	14962	Cfb	complement factor B	610.4705284	-2.50044316	0.497503978	-5.025976213	5.01E-07	6.02E-06
597	ENSMUSG00000049037	269799	Clec4a1	C-type lectin domain family 4, member a1	110.5772682	-2.502523138	0.343020798	-7.295543459	2.97E-13	1.43E-11
598	ENSMUSG00000111759	216229	Gm4800	retinoblastoma binding protein 4 pseudogene	9.577557401	-2.504268628	0.649170823	-3.857641997	0.000114486	0.000733657
599	ENSMUSG00000058715	14127	Fcer1g	Fc receptor, IgE, high affinity I, gamma polypeptide	144.7459162	-2.507466209	0.288478323	-8.692043778	3.56E-18	3.63E-16
600	ENSMUSG00000112364	75030	4930503E24Rik	eukaryotic translation initiation factor 3, subunit I pseudogene	4.093480369	-2.507597618	0.947787923	-2.645737045	0.008151315	0.028047753
601	ENSMUSG00000037474	76843	Dtl	denticleless E3 ubiquitin protein ligase	24.62812711	-2.51527414	0.486922738	-5.165653492	2.40E-07	3.10E-06
602	ENSMUSG00000073598	73449	Smim33	small integral membrane protein 33	7.480882883	-2.516975585	0.858264624	-2.932633496	0.003361004	0.013404617
603	ENSMUSG00000090323	NA	NA	NA	7.327849019	-2.518316268	0.707891849	-3.557487307	0.000374419	0.002053747
604	ENSMUSG00000104126	NA	NA	NA	9.255972171	-2.518963144	0.677349511	-3.718852826	0.00020013	0.001191926
605	ENSMUSG00000052397	22350	Ezr	ezrin	154.3283727	-2.520927615	0.245059484	-10.28700287	8.06E-25	2.16E-22
606	ENSMUSG00000035561	72535	Aldh1b1	aldehyde dehydrogenase 1 family, member B1	13.72366996	-2.522408738	0.659818292	-3.82288392	0.0001319	0.000830486
607	ENSMUSG00000081249	NA	NA	NA	45.98804177	-2.528101259	0.390547313	-6.473226605	9.59E-11	2.79E-09
608	ENSMUSG00000092029	NA	NA	NA	5.409403463	-2.528372293	0.83474094	-3.028930501	0.002454211	0.010230307
609	ENSMUSG00000101372	100418140	Gm19028	DEAD (Asp-Glu-Ala-Asp) box polypeptide 3, Y-linked pseudogene	3.732478821	-2.531991599	1.024680833	-2.471005134	0.013473388	0.042452379
610	ENSMUSG00000046805	17476	Mpeg1	macrophage expressed gene 1	227.5726734	-2.53422066	0.295370094	-8.579814654	9.50E-18	9.04E-16
611	ENSMUSG00000091705	15013	H2-Q2	histocompatibility 2, Q region locus 2	185.4360417	-2.534799559	0.385882447	-6.568838724	5.07E-11	1.54E-09
612	ENSMUSG00000031662	71607	Snx20	sorting nexin 20	20.20274568	-2.536806649	0.465377385	-5.451074177	5.01E-08	7.65E-07
613	ENSMUSG00000054003	74691	Tdrd9	tudor domain containing 9	6.658981062	-2.536987162	0.836203126	-3.033936471	0.002413853	0.010079289
614	ENSMUSG00000100615	433221	Gm5511	heat shock protein 90, alpha (cytosolic), class A member 1 pseudogene	51.01669937	-2.547269615	0.349067575	-7.297353855	2.93E-13	1.42E-11
615	ENSMUSG00000026579	14067	F5	coagulation factor V	10.47602911	-2.550168433	0.721784784	-3.53314241	0.000410651	0.002219161
616	ENSMUSG00000097946	666881	Gm8343	glyceraldehyde-3-phosphate dehydrogenase pseudogene	19.24716877	-2.550451377	0.547693463	-4.656713196	3.21E-06	3.20E-05
617	ENSMUSG00000051200	258718	Or5e1	olfactory receptor family 5 subfamily E member 1	4.238732231	-2.554100932	1.057832355	-2.414466639	0.015758266	0.048336594
618	ENSMUSG00000062510	381318	Nsl1	NSL1, MIS12 kinetochore complex component	8.762084104	-2.555624314	0.700962993	-3.645876231	0.000266482	0.001525844
619	ENSMUSG00000034457	245527	Eda2r	ectodysplasin A2 receptor	492.9049845	-2.557242814	0.386159674	-6.622242007	3.54E-11	1.12E-09
620	ENSMUSG00000074418	101055673	Pira2-ps2	paired-Ig-like receptor A2, pseudogene 2	7.102972844	-2.563602058	0.721346525	-3.553911981	0.000379546	0.002077281
621	ENSMUSG00000025746	16193	Il6	interleukin 6	11.741222	-2.566088029	0.768929583	-3.337221102	0.000846206	0.004130683
622	ENSMUSG00000004730	13733	Adgre1	adhesion G protein-coupled receptor E1	415.0602814	-2.566529215	0.245520509	-10.45342088	1.41E-25	4.27E-23
623	ENSMUSG00000027313	69065	Chac1	ChaC, cation transport regulator 1	2023.240609	-2.567515584	0.297526283	-8.6295421	6.16E-18	6.09E-16
624	ENSMUSG00000037466	104732	Tedc1	tubulin epsilon and delta complex 1	9.924618473	-2.568290235	0.634355008	-4.048663924	5.15E-05	0.000364127
625	ENSMUSG00000038521	50908	C1s1	complement component 1, s subcomponent 1	2758.591801	-2.573259017	0.187758968	-13.70511909	9.46E-43	4.23E-39
626	ENSMUSG00000052087	51791	Rgs14	regulator of G-protein signaling 14	23.14264662	-2.574984559	0.464766129	-5.54038773	3.02E-08	4.84E-07
627	ENSMUSG00000040751	56743	Lat2	linker for activation of T cells family, member 2	34.01186355	-2.587148359	0.383050384	-6.754068043	1.44E-11	4.99E-10
628	ENSMUSG00000059033	665366	Rpl18a-ps1	ribosomal protein L18A, pseudogene 1	119.2524315	-2.592848372	0.309437373	-8.379234693	5.33E-17	4.38E-15
629	ENSMUSG00000053113	12702	Socs3	suppressor of cytokine signaling 3	706.9286508	-2.59508265	0.36542052	-7.101633624	1.23E-12	5.36E-11
630	ENSMUSG00000040328	18356	Or2v1	olfactory receptor family 2 subfamily V member 1	6.294892281	-2.596765704	0.988122004	-2.627980851	0.008589335	0.029208705
631	ENSMUSG00000044258	13024	Ctla2a	cytotoxic T lymphocyte-associated protein 2 alpha	182.6993814	-2.598578967	0.309343529	-8.400301676	4.45E-17	3.70E-15
632	ENSMUSG00000037318	215243	Traf3ip3	TRAF3 interacting protein 3	43.12822773	-2.59869097	0.335254163	-7.751405529	9.09E-15	5.52E-13
633	ENSMUSG00000052889	18751	Prkcb	protein kinase C, beta	65.48572317	-2.599615962	0.341454017	-7.613370556	2.67E-14	1.50E-12
634	ENSMUSG00000027359	26458	Slc27a2	solute carrier family 27 (fatty acid transporter), member 2	11.9065618	-2.602658849	0.965770569	-2.694903876	0.007040894	0.024811298
635	ENSMUSG00000107911	665279	Gm7565	ribosomal protein S8 pseudogene	12.45307642	-2.602909896	0.571635768	-4.553441268	5.28E-06	4.96E-05
636	ENSMUSG00000037337	26411	Map4k1	mitogen-activated protein kinase kinase kinase kinase 1	29.03443687	-2.608312716	0.436516852	-5.975285276	2.30E-09	4.87E-08
637	ENSMUSG00000026786	54519	Apbb1ip	amyloid beta (A4) precursor protein-binding, family B, member 1 interacting protein	127.964678	-2.615106891	0.240805392	-10.85983527	1.79E-27	8.01E-25
638	ENSMUSG00000079343	317677	C1s2	complement component 1, s subcomponent 2	571.4593889	-2.617722627	0.193377145	-13.53687703	9.47E-42	3.02E-38
639	ENSMUSG00000069301	319167	H2ac11	H2A clustered histone 11	6.509374155	-2.617943136	0.798828526	-3.277227904	0.001048317	0.004945544
640	ENSMUSG00000081429	NA	NA	NA	4.156476166	-2.619419965	0.935932856	-2.798726371	0.005130459	0.019087222
641	ENSMUSG00000098090	77022	2700099C18Rik	NDC80 homolog, kinetochore complex component pseudogene	7.865883583	-2.619648499	0.741465959	-3.533066443	0.000410769	0.002219161
642	ENSMUSG00000087651	69784	1500009L16Rik	RIKEN cDNA 1500009L16 gene	17.94358149	-2.622839275	0.535005068	-4.902456881	9.46E-07	1.07E-05
643	ENSMUSG00000096726	NA	NA	NA	25.52840533	-2.623746679	0.452291297	-5.801010751	6.59E-09	1.25E-07
644	ENSMUSG00000081295	NA	NA	NA	3.934566888	-2.624502515	0.940072728	-2.79180795	0.005241446	0.019436922
645	ENSMUSG00000022548	11815	Apod	apolipoprotein D	2265.813092	-2.624975823	0.21442716	-12.24180662	1.86E-34	2.31E-31
646	ENSMUSG00000031264	12229	Btk	Bruton agammaglobulinemia tyrosine kinase	38.56415418	-2.630268437	0.343237756	-7.663109294	1.81E-14	1.05E-12
647	ENSMUSG00000018774	12514	Cd68	CD68 antigen	333.9441801	-2.630806963	0.253908704	-10.36123189	3.72E-25	1.07E-22
648	ENSMUSG00000005087	12505	Cd44	CD44 antigen	371.2581507	-2.630923139	0.279586764	-9.410041824	4.96E-21	7.70E-19
649	ENSMUSG00000026548	98365	Slamf9	SLAM family member 9	60.08268664	-2.631021358	0.363760357	-7.232842459	4.73E-13	2.18E-11
650	ENSMUSG00000094392	NA	NA	NA	56.26167248	-2.632475606	0.330009746	-7.976963229	1.50E-15	1.05E-13
651	ENSMUSG00000081731	NA	NA	NA	16.8153889	-2.633958998	0.533893287	-4.933493381	8.08E-07	9.27E-06
652	ENSMUSG00000023473	107934	Celsr3	cadherin, EGF LAG seven-pass G-type receptor 3	8.432286563	-2.634992549	0.72282453	-3.645411076	0.000266965	0.001527309
653	ENSMUSG00000034686	432763	Prr7	proline rich 7 (synaptic)	7.908670738	-2.635537487	0.776559484	-3.393864272	0.000689138	0.00347163
654	ENSMUSG00000072949	26897	Acot1	acyl-CoA thioesterase 1	75.7601304	-2.637772282	0.509988661	-5.172217512	2.31E-07	3.00E-06
655	ENSMUSG00000058925	75444	Ccdc192	coiled-coil domain containing 192	29.39706343	-2.639717831	0.551597826	-4.785584178	1.70E-06	1.81E-05
656	ENSMUSG00000026065	110895	Slc9a4	solute carrier family 9 (sodium/hydrogen exchanger), member 4	6.248483017	-2.640592819	0.963678679	-2.740117506	0.006141722	0.022184838
657	ENSMUSG00000083161	NA	NA	NA	17.61200321	-2.642378387	0.632510753	-4.177602314	2.95E-05	0.000222351
658	ENSMUSG00000022221	56532	Ripk3	receptor-interacting serine-threonine kinase 3	62.14295061	-2.642721714	0.375883504	-7.030693521	2.06E-12	8.54E-11
659	ENSMUSG00000033685	22228	Ucp2	uncoupling protein 2 (mitochondrial, proton carrier)	661.5555153	-2.643326638	0.282133199	-9.369073345	7.32E-21	1.10E-18
660	ENSMUSG00000111459	666297	Gm8031	high mobility group box 2 pseudogene	4.73181378	-2.644316137	0.941432998	-2.808820321	0.004972339	0.018606215
661	ENSMUSG00000002297	27214	Dbf4	DBF4 zinc finger	29.05940468	-2.64681282	0.384869082	-6.877177064	6.11E-12	2.30E-10
662	ENSMUSG00000055184	108900	Fam72a	family with sequence similarity 72, member A	12.90184274	-2.648968362	0.650054441	-4.074994638	4.60E-05	0.000329553
663	ENSMUSG00000074794	105171	Arrdc3	arrestin domain containing 3	2385.324667	-2.650523619	0.241948726	-10.95489802	6.29E-28	3.20E-25
664	ENSMUSG00000022871	59083	Fetub	fetuin beta	9.204131157	-2.653407953	0.75828407	-3.499226818	0.000466609	0.002481479
665	ENSMUSG00000013936	17906	Myl2	myosin, light polypeptide 2, regulatory, cardiac, slow	915.3444505	-2.656839179	0.968222655	-2.744037402	0.006068862	0.02196425
666	ENSMUSG00000004707	17085	Ly9	lymphocyte antigen 9	27.78527593	-2.658601876	0.552724109	-4.809998033	1.51E-06	1.62E-05
667	ENSMUSG00000026011	12477	Ctla4	cytotoxic T-lymphocyte-associated protein 4	7.990429011	-2.658998313	0.742096801	-3.583088228	0.000339556	0.001887059
668	ENSMUSG00000050410	106795	Tcf19	transcription factor 19	34.11381175	-2.661891322	0.489205876	-5.441249691	5.29E-08	8.06E-07
669	ENSMUSG00000045404	217826	Kcnk13	potassium channel, subfamily K, member 13	17.97956428	-2.662663193	0.534542591	-4.981199321	6.32E-07	7.43E-06
670	ENSMUSG00000091004	628372	Gm6872	CTD nuclear envelope phosphatase 1 pseudogene	4.120281865	-2.662703218	0.968653187	-2.748871582	0.005980081	0.021678102
671	ENSMUSG00000053063	232413	Clec12a	C-type lectin domain family 12, member a	31.44900086	-2.664616851	0.507133674	-5.25426921	1.49E-07	2.04E-06
672	ENSMUSG00000051220	236930	Ercc6l	excision repair cross-complementing rodent repair deficiency complementation group 6 like	17.00422131	-2.674323364	0.534166976	-5.006530701	5.54E-07	6.61E-06
673	ENSMUSG00000034641	217305	Cd300ld	CD300 molecule like family member d	19.00565585	-2.677766504	0.669627748	-3.998888206	6.36E-05	0.000439993
674	ENSMUSG00000023015	26934	Racgap1	Rac GTPase-activating protein 1	66.56926962	-2.678198147	0.312389817	-8.573256879	1.01E-17	9.44E-16
675	ENSMUSG00000052837	16477	Junb	jun B proto-oncogene	1131.761762	-2.681162626	0.530787609	-5.051290913	4.39E-07	5.33E-06
676	ENSMUSG00000028859	12986	Csf3r	colony stimulating factor 3 receptor (granulocyte)	59.38418834	-2.684165183	0.444465341	-6.039087715	1.55E-09	3.39E-08
677	ENSMUSG00000030793	66824	Pycard	PYD and CARD domain containing	67.55434859	-2.685221236	0.360839108	-7.441602576	9.95E-14	5.11E-12
678	ENSMUSG00000054196	68588	Cthrc1	collagen triple helix repeat containing 1	9.356235824	-2.687512369	0.710953001	-3.780154759	0.000156731	0.000962865
679	ENSMUSG00000027469	72119	Tpx2	TPX2, microtubule-associated	76.35643934	-2.690144143	0.28998795	-9.276744572	1.75E-20	2.43E-18
680	ENSMUSG00000083075	NA	NA	NA	3.474083358	-2.693770282	1.055338429	-2.552517948	0.01069474	0.035051148
681	ENSMUSG00000023992	83433	Trem2	triggering receptor expressed on myeloid cells 2	57.85093766	-2.695521099	0.343286832	-7.852095825	4.09E-15	2.66E-13
682	ENSMUSG00000033538	12363	Casp4	caspase 4, apoptosis-related cysteine peptidase	94.72430091	-2.696336636	0.399835174	-6.743620409	1.54E-11	5.33E-10
683	ENSMUSG00000069540	237433	Gm4925	predicted gene 4925	12.63085262	-2.699927335	0.576925665	-4.679853053	2.87E-06	2.90E-05
684	ENSMUSG00000095788	320832	Sirpb1a	signal-regulatory protein beta 1A	7.954682668	-2.702816968	0.851823654	-3.172977125	0.001508844	0.006739381
685	ENSMUSG00000107259	NA	NA	NA	3.810450596	-2.702949908	1.007063447	-2.683991676	0.007274892	0.025523211
686	ENSMUSG00000002111	20375	Spi1	spleen focus forming virus (SFFV) proviral integration oncogene	117.1700645	-2.704603779	0.405171922	-6.675200399	2.47E-11	8.08E-10
687	ENSMUSG00000044734	66222	Serpinb1a	serine (or cysteine) peptidase inhibitor, clade B, member 1a	320.9221889	-2.706050328	0.376943626	-7.178925813	7.03E-13	3.19E-11
688	ENSMUSG00000000982	20302	Ccl3	chemokine (C-C motif) ligand 3	3.604210159	-2.706650024	1.006549838	-2.689037266	0.007165842	0.025199952
689	ENSMUSG00000027360	15186	Hdc	histidine decarboxylase	77.4034547	-2.711402929	0.502910466	-5.391422757	6.99E-08	1.03E-06
690	ENSMUSG00000109706	NA	NA	NA	5.895267687	-2.713191618	0.863918924	-3.14056278	0.001686236	0.007419437
691	ENSMUSG00000079339	667373	Ifit1bl1	interferon induced protein with tetratricpeptide repeats 1B like 1	3.469078255	-2.713452588	1.100717366	-2.465167418	0.013694925	0.043033621
692	ENSMUSG00000050896	269295	Rtn4rl2	reticulon 4 receptor-like 2	14.1973498	-2.714892092	0.715076959	-3.796643224	0.000146669	0.000909891
693	ENSMUSG00000029373	56744	Pf4	platelet factor 4	244.3578558	-2.715002914	0.2188642	-12.40496578	2.46E-35	3.66E-32
694	ENSMUSG00000094973	668137	Eif4a3l1	eukaryotic translation initiation factor 4A3 like 1	7.621219637	-2.717332572	0.732077677	-3.711809084	0.000205783	0.001218777
695	ENSMUSG00000031262	102920	Cenpi	centromere protein I	13.54604204	-2.725169632	0.675978192	-4.03144608	5.54E-05	0.000388521
696	ENSMUSG00000081099	383769	Gm5270	glyceraldehyde-3-phosphate dehydrogenase pseudogene	20.16229288	-2.725900584	0.49282871	-5.531131871	3.18E-08	5.06E-07
697	ENSMUSG00000006585	67177	Cdt1	chromatin licensing and DNA replication factor 1	23.92287718	-2.729856748	0.465731768	-5.86143557	4.59E-09	9.05E-08
698	ENSMUSG00000027306	108907	Nusap1	nucleolar and spindle associated protein 1	40.31924757	-2.730954969	0.38420383	-7.108088872	1.18E-12	5.14E-11
699	ENSMUSG00000032202	11891	Rab27a	RAB27A, member RAS oncogene family	57.05280408	-2.731109024	0.348460636	-7.837640005	4.59E-15	2.94E-13
700	ENSMUSG00000079173	22635	Zan	zonadhesin	25.96393654	-2.732176531	0.736677875	-3.708780491	0.00020826	0.001231814
701	ENSMUSG00000021750	268709	Fam107a	family with sequence similarity 107, member A	126.6297734	-2.734078055	0.367894972	-7.431680946	1.07E-13	5.50E-12
702	ENSMUSG00000027331	51944	Knstrn	kinetochore-localized astrin/SPAG5 binding	27.54233572	-2.741318063	0.429280243	-6.385847264	1.70E-10	4.63E-09
703	ENSMUSG00000105124	384275	Gm5297	predicted gene 5297	5.906924378	-2.741614098	0.808654798	-3.390339244	0.000698062	0.003510254
704	ENSMUSG00000091956	75697	C2cd4b	C2 calcium-dependent domain containing 4B	6.672961504	-2.741855949	1.096224346	-2.501181404	0.012377976	0.039535941
705	ENSMUSG00000061825	234671	Ces2c	carboxylesterase 2C	8.949423606	-2.752949421	0.840439125	-3.275608355	0.001054347	0.004967697
706	ENSMUSG00000030148	26888	Clec4a2	C-type lectin domain family 4, member a2	56.82251174	-2.754938731	0.436025186	-6.318301828	2.64E-10	6.95E-09
707	ENSMUSG00000047592	381680	Nxpe5	neurexophilin and PC-esterase domain family, member 5	100.2919164	-2.757622376	0.328430011	-8.396377564	4.60E-17	3.80E-15
708	ENSMUSG00000079685	77777	Ulbp1	UL16 binding protein 1	34.73598211	-2.757786617	0.411703549	-6.698476663	2.11E-11	7.04E-10
709	ENSMUSG00000069515	17110	Lyz1	lysozyme 1	144.7409627	-2.758225935	0.330018914	-8.357781371	6.39E-17	5.21E-15
710	ENSMUSG00000084939	NA	NA	NA	14.00517986	-2.761152511	0.696190137	-3.966089673	7.31E-05	0.000495019
711	ENSMUSG00000021596	78771	Mctp1	multiple C2 domains, transmembrane 1	79.3530399	-2.765886678	0.308955277	-8.9523853	3.48E-19	4.03E-17
712	ENSMUSG00000103423	545512	Gm5845	ribosomal protein L7A pseudogene	44.44846941	-2.765886948	0.364719383	-7.583602829	3.36E-14	1.83E-12
713	ENSMUSG00000032572	68553	Col6a4	collagen, type VI, alpha 4	4.007152444	-2.767771456	1.092573291	-2.533259306	0.011300732	0.036724915
714	ENSMUSG00000050493	230766	Fam167b	family with sequence similarity 167, member B	9.866564947	-2.768149404	0.773252874	-3.579875998	0.000343757	0.00190851
715	ENSMUSG00000062593	14728	Lilrb4a	leukocyte immunoglobulin-like receptor, subfamily B, member 4A	339.4286233	-2.76863639	0.285155351	-9.709221247	2.75E-22	5.09E-20
716	ENSMUSG00000032908	433323	Sgpp2	sphingosine-1-phosphate phosphatase 2	3.022511459	-2.769227676	1.126887537	-2.45741264	0.013994184	0.043815381
717	ENSMUSG00000092457	NA	NA	NA	2.935399115	-2.769379686	1.093826017	-2.531828319	0.011346953	0.036821588
718	ENSMUSG00000054203	226695	Ifi205	interferon activated gene 205	475.6331472	-2.771840938	0.323673056	-8.563706153	1.09E-17	1.01E-15
719	ENSMUSG00000026355	17219	Mcm6	minichromosome maintenance complex component 6	203.9416439	-2.774019677	0.263683095	-10.52027882	6.97E-26	2.19E-23
720	ENSMUSG00000024164	12266	C3	complement component 3	13062.27455	-2.774065159	0.484158341	-5.729665121	1.01E-08	1.83E-07
721	ENSMUSG00000098126	NA	NA	NA	3.858916695	-2.777091041	1.009649191	-2.750550455	0.005949523	0.021601257
722	ENSMUSG00000084183	432537	Gm12009	eukaryotic translation elongation factor pseudogene	17.90021471	-2.780974881	0.482123713	-5.76817694	8.01E-09	1.49E-07
723	ENSMUSG00000105645	626061	Gm6649	E74-like factor 1 pseudogene	6.52111743	-2.783119842	0.774903088	-3.591571497	0.00032869	0.001831682
724	ENSMUSG00000029810	65963	Tmem176b	transmembrane protein 176B	852.2051886	-2.78701253	0.25932674	-10.7471082	6.11E-27	2.49E-24
725	ENSMUSG00000025747	22171	Tyms	thymidylate synthase	67.61077747	-2.78935569	0.410581496	-6.79367121	1.09E-11	3.90E-10
726	ENSMUSG00000095288	NA	NA	NA	5.912150868	-2.789616655	0.855817039	-3.259594664	0.001115715	0.005211802
727	ENSMUSG00000082481	115487787	Rps12-ps19	ribosomal protein S12, pseudogene 19	47.32710489	-2.79096754	0.400130026	-6.975151473	3.06E-12	1.23E-10
728	ENSMUSG00000082189	NA	NA	NA	11.41376431	-2.795974456	0.631440494	-4.427930236	9.51E-06	8.29E-05
729	ENSMUSG00000083761	NA	NA	NA	32.62284068	-2.798694402	0.484076976	-5.781506948	7.40E-09	1.39E-07
730	ENSMUSG00000017737	17395	Mmp9	matrix metallopeptidase 9	43.27301608	-2.799579145	0.404509431	-6.920924291	4.49E-12	1.74E-10
731	ENSMUSG00000069516	17105	Lyz2	lysozyme 2	3835.708231	-2.80031157	0.266014229	-10.526924	6.49E-26	2.07E-23
732	ENSMUSG00000028862	53608	Map3k6	mitogen-activated protein kinase kinase kinase 6	208.4239364	-2.804006478	0.359225991	-7.805689317	5.92E-15	3.71E-13
733	ENSMUSG00000052212	68891	Cd177	CD177 antigen	10.29886985	-2.804520775	0.745988696	-3.759468192	0.000170275	0.001035642
734	ENSMUSG00000049281	235281	Scn3b	sodium channel, voltage-gated, type III, beta	114.3734163	-2.805399008	0.299117145	-9.378930821	6.66E-21	1.01E-18
735	ENSMUSG00000070390	637515	Nlrp1b	NLR family, pyrin domain containing 1B	13.99997488	-2.808305054	0.540294421	-5.197730991	2.02E-07	2.67E-06
736	ENSMUSG00000029381	27428	Shroom3	shroom family member 3	34.3947564	-2.811942719	0.500939234	-5.613340952	1.98E-08	3.33E-07
737	ENSMUSG00000020644	15902	Id2	inhibitor of DNA binding 2	140.1864021	-2.816345486	0.275541916	-10.22111454	1.59E-24	4.10E-22
738	ENSMUSG00000021384	66329	Susd3	sushi domain containing 3	11.25258416	-2.816902099	0.668102856	-4.216270105	2.48E-05	0.000191372
739	ENSMUSG00000028613	16975	Lrp8	low density lipoprotein receptor-related protein 8, apolipoprotein e receptor	14.08395959	-2.817460143	0.563869321	-4.996654432	5.83E-07	6.90E-06
740	ENSMUSG00000099104	100416032	Gm17087	predicted gene 17087	17.51898843	-2.819529253	0.54713499	-5.153260722	2.56E-07	3.29E-06
741	ENSMUSG00000000244	27027	Tspan32	tetraspanin 32	19.3152625	-2.823126594	0.602315807	-4.687120213	2.77E-06	2.82E-05
742	ENSMUSG00000087236	383592	Kif28	kinesin family member 28	10.32710974	-2.824941374	0.845359448	-3.341704387	0.000832657	0.004072548
743	ENSMUSG00000063166	NA	NA	NA	7.574717095	-2.825023437	0.756689938	-3.733396331	0.000188915	0.001132983
744	ENSMUSG00000005233	66442	Spc25	SPC25, NDC80 kinetochore complex component, homolog (S. cerevisiae)	14.06740375	-2.826187392	0.655426853	-4.311979866	1.62E-05	0.00013151
745	ENSMUSG00000022831	15163	Hcls1	hematopoietic cell specific Lyn substrate 1	205.9976155	-2.82777273	0.301989136	-9.363822695	7.69E-21	1.14E-18
746	ENSMUSG00000023043	16668	Krt18	keratin 18	12.86982767	-2.830508332	1.153204594	-2.454471953	0.014109167	0.044088928
747	ENSMUSG00000080966	NA	NA	NA	14.62794283	-2.830800945	0.537685155	-5.264792822	1.40E-07	1.94E-06
748	ENSMUSG00000038594	100038725	Cep85l	centrosomal protein 85-like	2065.660925	-2.832097545	0.261471197	-10.83139395	2.44E-27	1.05E-24
749	ENSMUSG00000027398	16176	Il1b	interleukin 1 beta	22.99412008	-2.83365984	0.63977221	-4.429169937	9.46E-06	8.25E-05
750	ENSMUSG00000041272	252838	Tox	thymocyte selection-associated high mobility group box	25.87809107	-2.834081335	0.425906123	-6.65423947	2.85E-11	9.18E-10
751	ENSMUSG00000080860	NA	NA	NA	16.52355506	-2.834267862	0.501587332	-5.650596978	1.60E-08	2.74E-07
752	ENSMUSG00000022322	20419	Shcbp1	Shc SH2-domain binding protein 1	24.16270417	-2.834898002	0.469222742	-6.041689262	1.53E-09	3.36E-08
753	ENSMUSG00000080928	100416952	Hmgb1-ps6	high mobility group box 1, pseudogene 6	6.085602205	-2.840082213	0.892798318	-3.181101662	0.001467161	0.006574013
754	ENSMUSG00000046993	434782	Gm5637	predicted pseudogene 5637	71.7049118	-2.842884171	0.341751626	-8.3185681	8.90E-17	7.18E-15
755	ENSMUSG00000090119	666607	Gm8185	chromatin modifying protein 2A pseudogene	5.775212891	-2.851032195	1.038299748	-2.74586621	0.006035137	0.021852126
756	ENSMUSG00000113737	NA	NA	NA	18.84008159	-2.852503727	0.754629111	-3.780007538	0.000156824	0.000963
757	ENSMUSG00000083831	100043880	Gm14248	NADH dehydrogenase (ubiquinone) 1 beta subcomplex 8 pseudogene	3.091105141	-2.853419728	1.127142752	-2.531551325	0.01135592	0.036839988
758	ENSMUSG00000006522	16426	Itih3	inter-alpha trypsin inhibitor, heavy chain 3	12.12788889	-2.85377324	0.650300388	-4.388392336	1.14E-05	9.71E-05
759	ENSMUSG00000015950	17969	Ncf1	neutrophil cytosolic factor 1	177.035148	-2.853863232	0.274417284	-10.39972114	2.49E-25	7.31E-23
760	ENSMUSG00000003779	19348	Kif20a	kinesin family member 20A	51.27890423	-2.854949508	0.392736368	-7.269379007	3.61E-13	1.70E-11
761	ENSMUSG00000049744	76117	Arhgap15	Rho GTPase activating protein 15	51.08326607	-2.856449725	0.398239067	-7.172700932	7.35E-13	3.33E-11
762	ENSMUSG00000040528	380732	Milr1	mast cell immunoglobulin like receptor 1	15.37836306	-2.856712672	0.627617445	-4.551678247	5.32E-06	5.00E-05
763	ENSMUSG00000054128	15043	H2-T3	histocompatibility 2, T region locus 3	10.24991986	-2.859903123	0.693544756	-4.123602838	3.73E-05	0.000274157
764	ENSMUSG00000030787	114332	Lyve1	lymphatic vessel endothelial hyaluronan receptor 1	743.7885777	-2.860903852	0.26330061	-10.86554204	1.68E-27	7.67E-25
765	ENSMUSG00000084081	100042846	Gm12057	methionine aminopeptidase 2 pseudogene	3.390528579	-2.863405672	1.118321257	-2.560450009	0.01045367	0.034382054
766	ENSMUSG00000078956	NA	NA	NA	4.719696406	-2.864358351	1.051342581	-2.724476685	0.006440348	0.02305857
767	ENSMUSG00000029322	231507	Plac8	placenta-specific 8	84.27477714	-2.866600344	0.507153308	-5.652334897	1.58E-08	2.72E-07
768	ENSMUSG00000081671	NA	NA	NA	8.38895524	-2.867681514	0.687603795	-4.170543465	3.04E-05	0.000228608
769	ENSMUSG00000030134	70727	Rasgef1a	RasGEF domain family, member 1A	24.01341231	-2.868518445	0.43429258	-6.605036733	3.97E-11	1.25E-09
770	ENSMUSG00000078780	381484	Gm5150	predicted gene 5150	5.576130852	-2.868857159	1.00106191	-2.865813922	0.004159387	0.016032179
771	ENSMUSG00000084279	NA	NA	NA	9.426967784	-2.870662066	0.656212432	-4.374592626	1.22E-05	0.000102771
772	ENSMUSG00000094017	NA	NA	NA	5.51952038	-2.872920473	0.86857715	-3.307616915	0.000940934	0.004525233
773	ENSMUSG00000106551	NA	NA	NA	4.861190031	-2.873386084	0.91502864	-3.140214369	0.001688242	0.007426805
774	ENSMUSG00000002910	70807	Arrdc2	arrestin domain containing 2	2083.545897	-2.879544632	0.520537923	-5.5318633	3.17E-08	5.04E-07
775	ENSMUSG00000042498	102871	Radx	RPA1 related single stranded DNA binding protein, X-linked	3.653920159	-2.879867761	1.089874745	-2.642384159	0.008232462	0.028257057
776	ENSMUSG00000041498	381293	Kif14	kinesin family member 14	12.54337643	-2.881694931	0.65132729	-4.424342379	9.67E-06	8.41E-05
777	ENSMUSG00000115503	623094	Gm6392	eukaryotic translation elongation factor 1 alpha 1 pseudogene	157.5391524	-2.881776663	0.341897756	-8.428767407	3.49E-17	2.94E-15
778	ENSMUSG00000053318	74748	Slamf8	SLAM family member 8	9.643822809	-2.884824057	0.955658498	-3.018676718	0.002538813	0.010514646
779	ENSMUSG00000027947	16194	Il6ra	interleukin 6 receptor, alpha	410.9233164	-2.885208699	0.522190565	-5.525202659	3.29E-08	5.22E-07
780	ENSMUSG00000036928	50878	Stag3	stromal antigen 3	8.611058405	-2.889117895	0.708009245	-4.080621708	4.49E-05	0.000322399
781	ENSMUSG00000042129	213391	Rassf4	Ras association (RalGDS/AF-6) domain family member 4	345.9692568	-2.890835523	0.255062824	-11.33381761	8.92E-30	5.70E-27
782	ENSMUSG00000032776	244049	Mctp2	multiple C2 domains, transmembrane 2	17.67911721	-2.892025196	0.481762815	-6.003006262	1.94E-09	4.16E-08
783	ENSMUSG00000005470	66929	Asf1b	anti-silencing function 1B histone chaperone	26.82944957	-2.892209555	0.485084393	-5.962281199	2.49E-09	5.23E-08
784	ENSMUSG00000030427	18726	Lilra6	leukocyte immunoglobulin-like receptor, subfamily A (with TM domain), member 6	35.02526635	-2.894743043	0.435071126	-6.65349381	2.86E-11	9.22E-10
785	ENSMUSG00000097675	100504641	1700101I11Rik	RIKEN cDNA 1700101I11 gene	3.320969598	-2.897640464	1.18696397	-2.441220236	0.014637725	0.045530576
786	ENSMUSG00000081642	NA	NA	NA	9.834337296	-2.90033448	0.67212088	-4.315197706	1.59E-05	0.000129893
787	ENSMUSG00000024730	64381	Ms4a8a	membrane-spanning 4-domains, subfamily A, member 8A	22.3639084	-2.902881794	0.619537137	-4.685565432	2.79E-06	2.83E-05
788	ENSMUSG00000099397	NA	NA	NA	69.98400506	-2.905007124	0.336886246	-8.623109903	6.52E-18	6.39E-16
789	ENSMUSG00000040747	12508	Cd53	CD53 antigen	191.2027534	-2.911402266	0.31974285	-9.105449168	8.59E-20	1.07E-17
790	ENSMUSG00000027368	13537	Dusp2	dual specificity phosphatase 2	40.03381372	-2.911755299	0.491498411	-5.92424153	3.14E-09	6.45E-08
791	ENSMUSG00000031821	272551	Gins2	GINS complex subunit 2 (Psf2 homolog)	19.62195478	-2.913434152	0.582306031	-5.003269757	5.64E-07	6.71E-06
792	ENSMUSG00000048865	226652	Arhgap30	Rho GTPase activating protein 30	156.4355728	-2.919083125	0.300076596	-9.727793384	2.30E-22	4.28E-20
793	ENSMUSG00000083838	NA	NA	NA	4.869610704	-2.925991577	0.989648647	-2.956596349	0.00311055	0.012534166
794	ENSMUSG00000023940	72415	Sgo1	shugoshin 1	7.51916756	-2.926484814	0.801220672	-3.652532837	0.000259666	0.001493199
795	ENSMUSG00000058794	18022	Nfe2	nuclear factor, erythroid derived 2	4.125668973	-2.928210275	1.099523246	-2.663163589	0.007740977	0.026909226
796	ENSMUSG00000061535	109323	C1qtnf7	C1q and tumor necrosis factor related protein 7	79.94020641	-2.928757923	0.286453139	-10.22421307	1.54E-24	4.01E-22
797	ENSMUSG00000105377	NA	NA	NA	2.955667043	-2.934739063	1.212602689	-2.42019838	0.015512042	0.04773856
798	ENSMUSG00000027490	13555	E2f1	E2F transcription factor 1	37.17037373	-2.935590202	0.495237745	-5.927638249	3.07E-09	6.33E-08
799	ENSMUSG00000109875	NA	NA	NA	15.82034289	-2.936411068	0.570445574	-5.147574464	2.64E-07	3.38E-06
800	ENSMUSG00000099835	NA	NA	NA	35.48983791	-2.936695856	0.46527398	-6.311756042	2.76E-10	7.21E-09
801	ENSMUSG00000040752	17888	Myh6	myosin, heavy polypeptide 6, cardiac muscle, alpha	773.8793047	-2.939730808	0.916284495	-3.208316658	0.001335144	0.006065679
802	ENSMUSG00000003283	15162	Hck	hemopoietic cell kinase	59.80434598	-2.941812177	0.413790011	-7.109432553	1.17E-12	5.10E-11
803	ENSMUSG00000031880	56437	Rrad	Ras-related associated with diabetes	131.8857164	-2.948646635	0.439640134	-6.706955093	1.99E-11	6.70E-10
804	ENSMUSG00000055541	52855	Lair1	leukocyte-associated Ig-like receptor 1	25.63328761	-2.949144093	0.528176301	-5.583635784	2.36E-08	3.88E-07
805	ENSMUSG00000028718	20460	Stil	Scl/Tal1 interrupting locus	11.6388017	-2.949595418	0.692493437	-4.259383928	2.05E-05	0.000161715
806	ENSMUSG00000100839	NA	NA	NA	11.23796172	-2.954097913	0.616520386	-4.791565663	1.65E-06	1.76E-05
807	ENSMUSG00000037405	15894	Icam1	intercellular adhesion molecule 1	328.8712315	-2.955203432	0.24400811	-12.11108691	9.23E-34	1.09E-30
808	ENSMUSG00000028873	52276	Cdca8	cell division cycle associated 8	26.3813736	-2.955694169	0.497544156	-5.94056655	2.84E-09	5.89E-08
809	ENSMUSG00000042485	66175	Mustn1	musculoskeletal, embryonic nuclear protein 1	1775.579879	-2.960843271	0.453289367	-6.531905417	6.49E-11	1.93E-09
810	ENSMUSG00000072421	NA	NA	NA	6.518920894	-2.961631401	0.804962296	-3.679217542	0.000233951	0.001363801
811	ENSMUSG00000103286	545543	Gm5850	ribosomal protein L3 pseudogene	33.98506658	-2.965671722	0.445988462	-6.649660191	2.94E-11	9.45E-10
812	ENSMUSG00000056133	667055	Unc93a2	unc-93 homolog A2	8.255706605	-2.967939369	0.942212292	-3.149968848	0.001632879	0.00720879
813	ENSMUSG00000104862	624684	Gm6520	predicted gene 6520	12.19352116	-2.968451658	0.622130085	-4.771432421	1.83E-06	1.92E-05
814	ENSMUSG00000060063	11690	Alox5ap	arachidonate 5-lipoxygenase activating protein	174.3712052	-2.96928254	0.253179645	-11.72796707	9.16E-32	8.19E-29
815	ENSMUSG00000027107	11435	Chrna1	cholinergic receptor, nicotinic, alpha polypeptide 1 (muscle)	822.4457347	-2.97083696	0.281829709	-10.54124837	5.58E-26	1.81E-23
816	ENSMUSG00000040061	18796	Plcb2	phospholipase C, beta 2	19.59718513	-2.975200624	0.51978449	-5.723911891	1.04E-08	1.88E-07
817	ENSMUSG00000021091	20716	Serpina3n	serine (or cysteine) peptidase inhibitor, clade A, member 3N	1189.418983	-2.978601355	0.789684507	-3.771887794	0.000162017	0.00099108
818	ENSMUSG00000104028	545545	Gm5851	ribosomal protein L3 pseudogene	34.19061962	-2.978705657	0.445094911	-6.692293225	2.20E-11	7.30E-10
819	ENSMUSG00000024795	240641	Kif20b	kinesin family member 20B	30.85029436	-2.979299462	0.412507564	-7.222411713	5.11E-13	2.33E-11
820	ENSMUSG00000026442	269116	Nfasc	neurofascin	57.54062678	-2.980737692	0.374644393	-7.956178578	1.77E-15	1.22E-13
821	ENSMUSG00000034116	22324	Vav1	vav 1 oncogene	73.68775606	-2.983091008	0.344488929	-8.65946844	4.74E-18	4.79E-16
822	ENSMUSG00000009292	28240	Trpm2	transient receptor potential cation channel, subfamily M, member 2	9.518621138	-2.983518208	0.908000282	-3.285811984	0.001016889	0.004832978
823	ENSMUSG00000083429	NA	NA	NA	6.672213192	-2.991071776	0.854547028	-3.500183931	0.000464937	0.002474352
824	ENSMUSG00000001020	20198	S100a4	S100 calcium binding protein A4	187.62799	-2.991780363	0.279853456	-10.69052498	1.13E-26	4.13E-24
825	ENSMUSG00000021922	16427	Itih4	inter alpha-trypsin inhibitor, heavy chain 4	30.14459452	-2.992130246	0.763962376	-3.916593721	8.98E-05	0.000593381
826	ENSMUSG00000017002	20568	Slpi	secretory leukocyte peptidase inhibitor	7.267925022	-3.000394627	0.823523974	-3.643360391	0.000269102	0.001538353
827	ENSMUSG00000020399	171285	Havcr2	hepatitis A virus cellular receptor 2	8.123505025	-3.003146213	0.736184833	-4.07933725	4.52E-05	0.000323977
828	ENSMUSG00000020143	94176	Dock2	dedicator of cyto-kinesis 2	176.1309932	-3.003391407	0.300220606	-10.00394825	1.46E-23	3.34E-21
829	ENSMUSG00000091577	NA	NA	NA	3.400779209	-3.003601598	1.138689071	-2.637771517	0.008345279	0.028539424
830	ENSMUSG00000018654	22778	Ikzf1	IKAROS family zinc finger 1	81.48839036	-3.006206925	0.351117762	-8.561819561	1.11E-17	1.02E-15
831	ENSMUSG00000080972	102641305	Gm16061	40S ribosomal protein S2 pseudogene	9.514427722	-3.008480008	0.684921422	-4.392445488	1.12E-05	9.56E-05
832	ENSMUSG00000035004	80719	Igsf6	immunoglobulin superfamily, member 6	58.52487569	-3.011062893	0.394644104	-7.629818518	2.35E-14	1.34E-12
833	ENSMUSG00000023367	66058	Tmem176a	transmembrane protein 176A	498.3434964	-3.011234237	0.296832237	-10.14456605	3.50E-24	8.51E-22
834	ENSMUSG00000049866	320982	Arl4c	ADP-ribosylation factor-like 4C	81.50593488	-3.015612171	0.321792563	-9.371292315	7.16E-21	1.08E-18
835	ENSMUSG00000049130	12273	C5ar1	complement component 5a receptor 1	182.6410254	-3.017590524	0.284638259	-10.60149304	2.93E-26	9.64E-24
836	ENSMUSG00000103588	NA	NA	NA	7.786671134	-3.029623566	0.763747498	-3.966786896	7.28E-05	0.000493873
837	ENSMUSG00000085547	NA	NA	NA	3.023958885	-3.031397979	1.178084248	-2.573158911	0.010077493	0.033336915
838	ENSMUSG00000028459	12517	Cd72	CD72 antigen	27.78064208	-3.034091431	0.628824038	-4.825024563	1.40E-06	1.51E-05
839	ENSMUSG00000020120	56193	Plek	pleckstrin	292.8813776	-3.036002854	0.278156598	-10.91472529	9.80E-28	4.87E-25
840	ENSMUSG00000047945	17357	Marcksl1	MARCKS-like 1	135.4403614	-3.038165619	0.355275222	-8.5515832	1.21E-17	1.10E-15
841	ENSMUSG00000052760	319997	A630001G21Rik	RIKEN cDNA A630001G21 gene	8.844680434	-3.040449482	0.859753299	-3.536420836	0.000405588	0.002196149
842	ENSMUSG00000030587	72275	2200002D01Rik	RIKEN cDNA 2200002D01 gene	18.21059083	-3.042077313	0.586407976	-5.187646547	2.13E-07	2.80E-06
843	ENSMUSG00000082196	433546	Gm14231	ribosomal protein L9 pseudogene	21.62669862	-3.044070751	0.522882073	-5.821715655	5.82E-09	1.12E-07
844	ENSMUSG00000048621	622976	Gm6377	predicted gene 6377	12.77913933	-3.044504127	0.623395513	-4.883744051	1.04E-06	1.17E-05
845	ENSMUSG00000079012	20717	Serpina3m	serine (or cysteine) peptidase inhibitor, clade A, member 3M	80.34867063	-3.044749208	0.782011013	-3.893486356	9.88E-05	0.00064506
846	ENSMUSG00000040276	23969	Pacsin1	protein kinase C and casein kinase substrate in neurons 1	19.58088652	-3.045874228	0.679814786	-4.480447159	7.45E-06	6.71E-05
847	ENSMUSG00000049988	211228	Lrrc25	leucine rich repeat containing 25	60.40919373	-3.046912684	0.427922213	-7.120248937	1.08E-12	4.74E-11
848	ENSMUSG00000059150	433050	Rpl26-ps4	ribosomal protein L26, pseudogene 4	3.988723321	-3.047917819	1.065016922	-2.861849193	0.004211773	0.016197787
849	ENSMUSG00000002204	16541	Napsa	napsin A aspartic peptidase	14.01431123	-3.053075912	0.623583999	-4.896013872	9.78E-07	1.10E-05
850	ENSMUSG00000081138	384042	Gm12834	adaptor-related protein complex 2, beta 1 subunit pseudogene	4.088558748	-3.058315042	1.119993028	-2.730655427	0.006320852	0.022707117
851	ENSMUSG00000083512	666144	Gm12749	basic leucine zipper and W2 domains 1 pseudogene	7.384647795	-3.06292452	0.778804203	-3.932855661	8.39E-05	0.000558751
852	ENSMUSG00000038147	12523	Cd84	CD84 antigen	88.05457082	-3.071092048	0.354090602	-8.673181459	4.20E-18	4.27E-16
853	ENSMUSG00000032113	12649	Chek1	checkpoint kinase 1	19.29010611	-3.071941805	0.558840436	-5.496992718	3.86E-08	6.05E-07
854	ENSMUSG00000021485	17121	Mxd3	Max dimerization protein 3	6.188157932	-3.071977877	0.938683365	-3.272645487	0.00106546	0.005015831
855	ENSMUSG00000015947	14129	Fcgr1	Fc receptor, IgG, high affinity I	95.70004146	-3.07202006	0.407682947	-7.535316566	4.87E-14	2.62E-12
856	ENSMUSG00000083668	434907	Gm5648	ubiquitin-like, containing PHD and RING finger domains, 1 pseudogene	3.021284213	-3.074809304	1.19146674	-2.58069252	0.009860236	0.03275245
857	ENSMUSG00000006731	14421	B4galnt1	beta-1,4-N-acetyl-galactosaminyl transferase 1	60.08474646	-3.076962298	0.337191727	-9.125260352	7.16E-20	8.94E-18
858	ENSMUSG00000024300	17916	Myo1f	myosin IF	144.7240225	-3.079499627	0.314623122	-9.787899906	1.27E-22	2.47E-20
859	ENSMUSG00000087107	100043636	AI662270	expressed sequence AI662270	39.35389323	-3.088454314	0.448287574	-6.889448851	5.60E-12	2.12E-10
860	ENSMUSG00000030043	21336	Tacr1	tachykinin receptor 1	7.760767486	-3.091606438	0.906075029	-3.412086571	0.000644676	0.0032757
861	ENSMUSG00000089883	NA	NA	NA	26.44855178	-3.097018281	0.497058322	-6.230693951	4.64E-10	1.14E-08
862	ENSMUSG00000054717	97165	Hmgb2	high mobility group box 2	130.7133727	-3.097992229	0.280495973	-11.04469414	2.33E-28	1.24E-25
863	ENSMUSG00000053263	791413	Gm12592	predicted gene 12592	12.93520267	-3.098960438	0.665110151	-4.659319114	3.17E-06	3.17E-05
864	ENSMUSG00000024737	65221	Slc15a3	solute carrier family 15, member 3	53.7172521	-3.10381024	0.434988907	-7.135377912	9.65E-13	4.29E-11
865	ENSMUSG00000005413	15368	Hmox1	heme oxygenase 1	358.3407282	-3.109151882	0.37022561	-8.397992462	4.54E-17	3.76E-15
866	ENSMUSG00000023947	18037	Nfkbie	nuclear factor of kappa light polypeptide gene enhancer in B cells inhibitor, epsilon	87.95270831	-3.113020139	0.332543992	-9.361228035	7.88E-21	1.16E-18
867	ENSMUSG00000082967	NA	NA	NA	3.510513114	-3.122568779	1.086425059	-2.874168588	0.004050927	0.015684447
868	ENSMUSG00000016024	16803	Lbp	lipopolysaccharide binding protein	706.5122798	-3.126582839	0.212241926	-14.73122159	4.06E-49	4.54E-45
869	ENSMUSG00000012443	16551	Kif11	kinesin family member 11	56.61180169	-3.128741352	0.363471943	-8.607930853	7.44E-18	7.20E-16
870	ENSMUSG00000086801	NA	NA	NA	9.589376659	-3.130281157	0.904892002	-3.45928702	0.000541607	0.002814042
871	ENSMUSG00000000204	20558	Slfn4	schlafen 4	57.734191	-3.133798658	0.47151635	-6.646214187	3.01E-11	9.64E-10
872	ENSMUSG00000022488	105855	Nckap1l	NCK associated protein 1 like	312.4608824	-3.134173491	0.304688702	-10.28647754	8.11E-25	2.16E-22
873	ENSMUSG00000053038	NA	NA	NA	82.90608335	-3.140353205	0.356465817	-8.809689611	1.25E-18	1.35E-16
874	ENSMUSG00000108596	NA	NA	NA	310.4267038	-3.140489788	0.260982709	-12.03332513	2.37E-33	2.41E-30
875	ENSMUSG00000074607	269389	Tox2	TOX high mobility group box family member 2	12.83347446	-3.142166749	0.581778255	-5.40096974	6.63E-08	9.89E-07
876	ENSMUSG00000071715	17972	Ncf4	neutrophil cytosolic factor 4	95.40124251	-3.143993023	0.295739311	-10.63096082	2.14E-26	7.59E-24
877	ENSMUSG00000004359	20728	Spic	Spi-C transcription factor (Spi-1/PU.1 related)	5.225836226	-3.149267076	1.108197782	-2.841791536	0.004486081	0.017061918
878	ENSMUSG00000029204	74734	Rhoh	ras homolog family member H	14.3927465	-3.151294909	0.638425795	-4.936039447	7.97E-07	9.16E-06
879	ENSMUSG00000101730	NA	NA	NA	6.300588639	-3.152738633	0.864520099	-3.646807792	0.000265518	0.001520981
880	ENSMUSG00000058818	18733	Pirb	paired Ig-like receptor B	180.3602791	-3.154444928	0.32108665	-9.824279281	8.85E-23	1.77E-20
881	ENSMUSG00000049103	12772	Ccr2	chemokine (C-C motif) receptor 2	136.7925551	-3.161849781	0.655614119	-4.822729848	1.42E-06	1.53E-05
882	ENSMUSG00000023045	223920	Soat2	sterol O-acyltransferase 2	3.491691649	-3.163024293	1.115009224	-2.83676962	0.004557248	0.017279663
883	ENSMUSG00000030149	27007	Klrk1	killer cell lectin-like receptor subfamily K, member 1	3.357415296	-3.165026847	1.297259003	-2.439780213	0.0146962	0.045648897
884	ENSMUSG00000101219	102634805	Gm20302	60S ribosomal protein L37a-like	5.037513079	-3.169187585	0.939176581	-3.37443208	0.000739682	0.003678168
885	ENSMUSG00000026418	21952	Tnni1	troponin I, skeletal, slow 1	394.9071835	-3.174809179	0.865560326	-3.667923636	0.000244528	0.001416717
886	ENSMUSG00000081892	667891	Gm8864	glyceraldehyde-3-phosphate dehydrogenase pseudogene	36.72740966	-3.175654158	0.460708105	-6.892985222	5.46E-12	2.08E-10
887	ENSMUSG00000042349	56489	Ikbke	inhibitor of kappaB kinase epsilon	94.97218962	-3.186581092	0.321011861	-9.926677121	3.19E-23	6.78E-21
888	ENSMUSG00000042351	17444	Grap2	GRB2-related adaptor protein 2	3.92541355	-3.186733309	1.136717135	-2.803453216	0.005055857	0.018853605
889	ENSMUSG00000058290	105988	Espl1	extra spindle pole bodies 1, separase	26.38104148	-3.186947068	0.55250364	-5.76819199	8.01E-09	1.49E-07
890	ENSMUSG00000024399	16994	Ltb	lymphotoxin B	4.951076329	-3.188283314	1.054238783	-3.024251589	0.002492491	0.010353494
891	ENSMUSG00000024401	21926	Tnf	tumor necrosis factor	10.06332238	-3.192310867	0.843317317	-3.785420745	0.000153449	0.000946437
892	ENSMUSG00000111166	NA	NA	NA	7.262971612	-3.198201929	0.766427247	-4.172870865	3.01E-05	0.000226521
893	ENSMUSG00000110770	NA	NA	NA	12.07157411	-3.20356712	0.700858516	-4.570918449	4.86E-06	4.60E-05
894	ENSMUSG00000080811	NA	NA	NA	5.218439893	-3.205908364	0.990884154	-3.235401787	0.001214717	0.005595908
895	ENSMUSG00000071470	239083	Ccnb1ip1	cyclin B1 interacting protein 1	3.321303552	-3.207901565	1.241392997	-2.584114436	0.00976294	0.032483064
896	ENSMUSG00000046295	234396	Ankle1	ankyrin repeat and LEM domain containing 1	3.743415544	-3.209399727	1.153198301	-2.783042364	0.005385177	0.019895783
897	ENSMUSG00000015968	12289	Cacna1d	calcium channel, voltage-dependent, L type, alpha 1D subunit	39.41983293	-3.211339702	0.357972305	-8.970916617	2.94E-19	3.42E-17
898	ENSMUSG00000091825	544705	Gm5778	heterogeneous nuclear ribonucleoprotein A2/B1 pseudogene	70.16605912	-3.218840814	0.339545848	-9.479841477	2.55E-21	4.16E-19
899	ENSMUSG00000097848	328320	Gm807	predicted gene 807	4.047899061	-3.221450463	1.139758024	-2.826433678	0.004706949	0.017755677
900	ENSMUSG00000001517	14235	Foxm1	forkhead box M1	42.95929331	-3.227581634	0.46883845	-6.884208478	5.81E-12	2.20E-10
901	ENSMUSG00000040552	12267	C3ar1	complement component 3a receptor 1	205.8140392	-3.231305128	0.373462303	-8.65229261	5.05E-18	5.08E-16
902	ENSMUSG00000101963	72224	1700001J11Rik	ring finger protein 19A pseudogene	7.161436947	-3.232880934	0.834681576	-3.873190721	0.00010742	0.000693343
903	ENSMUSG00000071637	12609	Cebpd	CCAAT/enhancer binding protein (C/EBP), delta	1166.72462	-3.23405992	0.296576228	-10.90464987	1.10E-27	5.32E-25
904	ENSMUSG00000115684	NA	NA	NA	6.055781723	-3.238191036	0.889957247	-3.638591683	0.000274133	0.001561922
905	ENSMUSG00000086866	NA	NA	NA	33.71168375	-3.239625384	0.558405587	-5.801563338	6.57E-09	1.25E-07
906	ENSMUSG00000040675	270685	Mthfd1l	methylenetetrahydrofolate dehydrogenase (NADP+ dependent) 1-like	30.03513556	-3.239913247	0.491779604	-6.588140742	4.45E-11	1.37E-09
907	ENSMUSG00000000782	21414	Tcf7	transcription factor 7, T cell specific	19.58393538	-3.24148709	0.525950193	-6.163106574	7.13E-10	1.68E-08
908	ENSMUSG00000084022	671250	Gm16459	pyruvate kinase, muscle pseudogene	19.39151137	-3.243389451	0.520432443	-6.232104657	4.60E-10	1.14E-08
909	ENSMUSG00000026622	18005	Nek2	NIMA (never in mitosis gene a)-related expressed kinase 2	20.16176242	-3.24871872	0.517897211	-6.272902515	3.54E-10	9.09E-09
910	ENSMUSG00000000486	54204	Septin1	septin 1	40.92650914	-3.249337481	0.426127974	-7.625262073	2.44E-14	1.38E-12
911	ENSMUSG00000030670	244209	Cyp2r1	cytochrome P450, family 2, subfamily r, polypeptide 1	4.595401041	-3.24985601	1.105673038	-2.939255909	0.003290013	0.013164764
912	ENSMUSG00000114822	218368	Gm4813	zinc finger and BTB domain containing 44 pseudogene	6.118567326	-3.250908456	1.120881647	-2.900313753	0.003727893	0.014659723
913	ENSMUSG00000039981	237256	Zc3h12d	zinc finger CCCH type containing 12D	8.520777181	-3.256187811	0.766543684	-4.247882906	2.16E-05	0.000169367
914	ENSMUSG00000048327	70466	Ckap2l	cytoskeleton associated protein 2-like	26.62804666	-3.256947438	0.553132313	-5.888188711	3.90E-09	7.88E-08
915	ENSMUSG00000048922	108912	Cdca2	cell division cycle associated 2	15.51445411	-3.261540839	0.673168979	-4.845055162	1.27E-06	1.39E-05
916	ENSMUSG00000098219	665077	Gm7481	glyceraldehyde-3-phosphate dehydrogenase pseudogene	41.92193263	-3.265304816	0.404822186	-8.066022395	7.26E-16	5.34E-14
917	ENSMUSG00000024087	13078	Cyp1b1	cytochrome P450, family 1, subfamily b, polypeptide 1	208.78038	-3.269983927	0.625641789	-5.226607277	1.73E-07	2.33E-06
918	ENSMUSG00000070000	74015	Fcho1	FCH domain only 1	12.6129145	-3.270078741	0.725589206	-4.506790775	6.58E-06	6.03E-05
919	ENSMUSG00000032254	71819	Kif23	kinesin family member 23	57.7534385	-3.270677408	0.368597661	-8.873299421	7.10E-19	7.90E-17
920	ENSMUSG00000021965	219114	Ska3	spindle and kinetochore associated complex subunit 3	7.001890942	-3.270780182	0.826220294	-3.958726514	7.54E-05	0.000508678
921	ENSMUSG00000026271	64095	Gpr35	G protein-coupled receptor 35	18.67121692	-3.271914613	0.640036393	-5.112075887	3.19E-07	4.00E-06
922	ENSMUSG00000068480	NA	NA	NA	2.605448745	-3.277444773	1.324483528	-2.474507765	0.013341992	0.042097714
923	ENSMUSG00000019982	17863	Myb	myeloblastosis oncogene	10.04314109	-3.284192915	0.747412561	-4.394083117	1.11E-05	9.51E-05
924	ENSMUSG00000080917	100502662	Pira2-ps1	paired-Ig-like receptor A2, pseudogene 1	10.44355778	-3.2843559	0.683064336	-4.808267286	1.52E-06	1.63E-05
925	ENSMUSG00000021624	17079	Cd180	CD180 antigen	37.24824958	-3.285395031	0.462966899	-7.096392935	1.28E-12	5.55E-11
926	ENSMUSG00000027875	15360	Hmgcs2	3-hydroxy-3-methylglutaryl-Coenzyme A synthase 2	40.42830398	-3.287186903	0.413647519	-7.946830939	1.91E-15	1.30E-13
927	ENSMUSG00000058498	433809	Rnf207	ring finger protein 207	4.263810634	-3.287224277	1.10518483	-2.974366087	0.002935946	0.011933785
928	ENSMUSG00000109241	664977	Gm7434	predicted gene 7434	10.5181119	-3.288085104	0.70748907	-4.647541912	3.36E-06	3.33E-05
929	ENSMUSG00000091898	21924	Tnnc1	troponin C, cardiac/slow skeletal	438.0448	-3.290145788	1.052955471	-3.124677045	0.001780004	0.007775385
930	ENSMUSG00000036067	227659	Slc2a6	solute carrier family 2 (facilitated glucose transporter), member 6	19.72220332	-3.290155523	0.527006456	-6.243102876	4.29E-10	1.07E-08
931	ENSMUSG00000039232	74732	Stx11	syntaxin 11	26.20879925	-3.291272025	0.471972562	-6.97343932	3.09E-12	1.24E-10
932	ENSMUSG00000079419	73656	Ms4a6c	membrane-spanning 4-domains, subfamily A, member 6C	177.5633098	-3.293543629	0.345418781	-9.534929212	1.50E-21	2.48E-19
933	ENSMUSG00000113022	671971	Gm9544	thyroid hormone receptor associated protein 3 pseudogene	4.27473592	-3.30390057	1.087153495	-3.039037803	0.002373351	0.0099492
934	ENSMUSG00000031165	22376	Was	Wiskott-Aldrich syndrome	50.93211427	-3.304665855	0.473267069	-6.982665961	2.90E-12	1.17E-10
935	ENSMUSG00000002699	16822	Lcp2	lymphocyte cytosolic protein 2	107.4899901	-3.306216533	0.407896486	-8.105528345	5.25E-16	3.93E-14
936	ENSMUSG00000104788	NA	NA	NA	2.652424369	-3.306983777	1.341442064	-2.465245324	0.013691947	0.043031834
937	ENSMUSG00000000290	16414	Itgb2	integrin beta 2	237.0970963	-3.30796077	0.289387243	-11.43091428	2.93E-30	1.93E-27
938	ENSMUSG00000038508	23886	Gdf15	growth differentiation factor 15	4.040879422	-3.310810852	1.278396713	-2.589814898	0.009602755	0.032050289
939	ENSMUSG00000113505	NA	NA	NA	4.562145095	-3.311135581	1.001246776	-3.307012475	0.000942967	0.00453273
940	ENSMUSG00000112808	NA	NA	NA	39.18392515	-3.311162862	0.37177358	-8.906396375	5.27E-19	6.04E-17
941	ENSMUSG00000054342	16534	Kcnn4	potassium intermediate/small conductance calcium-activated channel, subfamily N, member 4	30.43947236	-3.311845881	0.508970296	-6.506953167	7.67E-11	2.27E-09
942	ENSMUSG00000024965	108101	Fermt3	fermitin family member 3	139.9671612	-3.31202967	0.283674754	-11.67544739	1.70E-31	1.46E-28
943	ENSMUSG00000004864	26415	Mapk13	mitogen-activated protein kinase 13	6.069946627	-3.314189089	0.899311142	-3.685253005	0.000228476	0.001334785
944	ENSMUSG00000047534	217653	Mis18bp1	MIS18 binding protein 1	15.16859433	-3.316329061	0.636958954	-5.206503555	1.92E-07	2.56E-06
945	ENSMUSG00000080790	NA	NA	NA	4.818017084	-3.316430728	1.011367805	-3.279153945	0.001041188	0.00492126
946	ENSMUSG00000108767	101056023	Gm29763	predicted gene, 29763	3.349473695	-3.317330947	1.241660006	-2.671690262	0.007547027	0.026345947
947	ENSMUSG00000105093	NA	NA	NA	6.722886874	-3.318630942	0.881267102	-3.765749268	0.00016605	0.001012703
948	ENSMUSG00000017146	12189	Brca1	breast cancer 1, early onset	19.34004758	-3.324675133	0.621373898	-5.350522678	8.77E-08	1.27E-06
949	ENSMUSG00000020108	74747	Ddit4	DNA-damage-inducible transcript 4	634.0040192	-3.324787488	0.648966979	-5.123199782	3.00E-07	3.79E-06
950	ENSMUSG00000112850	668453	Gm9176	predicted gene 9176	5.826248752	-3.326479394	1.056081652	-3.149831633	0.001633646	0.007210753
951	ENSMUSG00000022945	110749	Chaf1b	chromatin assembly factor 1, subunit B (p60)	18.19906868	-3.326815987	0.573455089	-5.801354019	6.58E-09	1.25E-07
952	ENSMUSG00000053093	140781	Myh7	myosin, heavy polypeptide 7, cardiac muscle, beta	2196.557194	-3.32910509	1.131776798	-2.941485545	0.003266421	0.013082071
953	ENSMUSG00000055866	18627	Per2	period circadian clock 2	236.6350289	-3.343661007	0.320737657	-10.42490938	1.91E-25	5.69E-23
954	ENSMUSG00000049985	77318	Ankrd55	ankyrin repeat domain 55	7.562758123	-3.344571685	0.880125469	-3.80010783	0.000144633	0.000898261
955	ENSMUSG00000098223	234501	Gm4891	glyceraldehyde-3-phosphate dehydrogenase pseudogene	21.38624009	-3.347752749	0.559680239	-5.981545382	2.21E-09	4.71E-08
956	ENSMUSG00000072437	332397	Nanos1	nanos C2HC-type zinc finger 1	3.407380836	-3.353976257	1.287095094	-2.605849616	0.009164669	0.030818216
957	ENSMUSG00000019027	110084	Dnah1	dynein, axonemal, heavy chain 1	12.24596215	-3.359500414	0.721589909	-4.655692067	3.23E-06	3.22E-05
958	ENSMUSG00000056737	12332	Capg	capping protein (actin filament), gelsolin-like	155.8627715	-3.360617241	0.25443942	-13.2079268	7.90E-40	1.96E-36
959	ENSMUSG00000109435	631577	Gm7067	cyclin B1 pseudogene	5.580032309	-3.361272082	0.974665037	-3.448643333	0.00056341	0.002915802
960	ENSMUSG00000026979	215632	Psd4	pleckstrin and Sec7 domain containing 4	32.63352653	-3.362205709	0.455961019	-7.373888479	1.66E-13	8.31E-12
961	ENSMUSG00000083672	668463	Kpna2-ps	Kpna2 retrotransposed pseudogene	7.172586445	-3.363503273	0.846189146	-3.974883498	7.04E-05	0.000480723
962	ENSMUSG00000017499	23834	Cdc6	cell division cycle 6	19.21190709	-3.365747309	0.591936782	-5.685991155	1.30E-08	2.30E-07
963	ENSMUSG00000074419	18729	Pira6	paired-Ig-like receptor A6	17.2845069	-3.366870019	0.609027154	-5.528275701	3.23E-08	5.14E-07
964	ENSMUSG00000051439	12475	Cd14	CD14 antigen	279.1068736	-3.367156027	0.306483431	-10.98642109	4.44E-28	2.31E-25
965	ENSMUSG00000113403	NA	NA	NA	7.046704082	-3.368431197	0.84505688	-3.986040794	6.72E-05	0.000461216
966	ENSMUSG00000046223	18793	Plaur	plasminogen activator, urokinase receptor	65.02351828	-3.373118275	0.451919651	-7.463977878	8.39E-14	4.35E-12
967	ENSMUSG00000032815	14087	Fanca	Fanconi anemia, complementation group A	10.45019534	-3.377051845	0.751629021	-4.492976923	7.02E-06	6.38E-05
968	ENSMUSG00000021998	18826	Lcp1	lymphocyte cytosolic protein 1	800.5152859	-3.379162759	0.315829886	-10.69931284	1.03E-26	3.86E-24
969	ENSMUSG00000098156	NA	NA	NA	17.23586292	-3.380038487	0.569308866	-5.937090895	2.90E-09	6.00E-08
970	ENSMUSG00000028931	16498	Kcnab2	potassium voltage-gated channel, shaker-related subfamily, beta member 2	89.43118254	-3.383873963	0.351619528	-9.6236804	6.35E-22	1.14E-19
971	ENSMUSG00000084413	327871	Gm12017	glyceraldehyde-3-phosphate dehydrogenase pseudogene	82.33999213	-3.384479861	0.420158872	-8.055238349	7.93E-16	5.78E-14
972	ENSMUSG00000078817	378425	Nlrp12	NLR family, pyrin domain containing 12	3.404637763	-3.392585144	1.372413957	-2.471983855	0.013436558	0.042348273
973	ENSMUSG00000003665	15116	Has1	hyaluronan synthase 1	30.27326621	-3.395755076	0.654631519	-5.187277087	2.13E-07	2.80E-06
974	ENSMUSG00000050335	16854	Lgals3	lectin, galactose binding, soluble 3	231.319999	-3.395771526	0.248370749	-13.67218781	1.49E-42	5.55E-39
975	ENSMUSG00000098149	100039376	Gapdh-ps14	glyceraldehyde-3-phosphate dehydrogenase, pseudogene 14	58.97273073	-3.399385079	0.440289441	-7.720796286	1.16E-14	6.85E-13
976	ENSMUSG00000068113	236749	Tesl1	testin LIM domain protein like 1	3.461498915	-3.403587583	1.3395991	-2.540750873	0.011061471	0.036046944
977	ENSMUSG00000073722	210940	4931408C20Rik	RIKEN cDNA 4931408C20 gene	4.627595327	-3.406655604	1.27335618	-2.67533598	0.007465439	0.02611385
978	ENSMUSG00000022534	54483	Mefv	Mediterranean fever	8.505292851	-3.409209658	0.846662381	-4.026645965	5.66E-05	0.000395569
979	ENSMUSG00000026430	54354	Rassf5	Ras association (RalGDS/AF-6) domain family member 5	53.42476375	-3.42194291	0.332308674	-10.29748298	7.23E-25	1.97E-22
980	ENSMUSG00000111966	544741	Gm5781	predicted gene 5781	19.53691277	-3.422159968	0.541232276	-6.322904454	2.57E-10	6.77E-09
981	ENSMUSG00000028832	16765	Stmn1	stathmin 1	69.25297859	-3.423647863	0.376903119	-9.083628355	1.05E-19	1.27E-17
982	ENSMUSG00000054383	70481	Pnma1	paraneoplastic antigen MA1	5.003822387	-3.42413073	1.037170725	-3.30141475	0.000961986	0.004608295
983	ENSMUSG00000055809	436022	Dnaaf3	dynein, axonemal assembly factor 3	8.106432766	-3.426947657	0.824705951	-4.155357014	3.25E-05	0.000243036
984	ENSMUSG00000092366	NA	NA	NA	19.13019278	-3.428734845	0.535662286	-6.400926355	1.54E-10	4.25E-09
985	ENSMUSG00000004266	15170	Ptpn6	protein tyrosine phosphatase, non-receptor type 6	146.0588553	-3.442506186	0.387170472	-8.891448162	6.03E-19	6.81E-17
986	ENSMUSG00000013483	170720	Card14	caspase recruitment domain family, member 14	52.157959	-3.44789959	0.433030833	-7.962249625	1.69E-15	1.17E-13
987	ENSMUSG00000041774	69101	Ydjc	YdjC homolog (bacterial)	3.63856468	-3.450316073	1.197180484	-2.882035013	0.003951158	0.015378076
988	ENSMUSG00000083220	NA	NA	NA	14.90335578	-3.451667652	0.634662153	-5.438590654	5.37E-08	8.15E-07
989	ENSMUSG00000086697	NA	NA	NA	2.831845875	-3.45507851	1.335676674	-2.586762633	0.009688231	0.032285136
990	ENSMUSG00000021886	14744	Gpr65	G-protein coupled receptor 65	15.23352688	-3.45614713	0.708827949	-4.875861816	1.08E-06	1.21E-05
991	ENSMUSG00000063442	105246638	Gm7117	60S ribosomal protein L12 pseudogene	6.741271074	-3.459323929	0.87141342	-3.969785005	7.19E-05	0.000488589
992	ENSMUSG00000032484	18054	Ngp	neutrophilic granule protein	5.087186613	-3.464276974	1.202006233	-2.882079044	0.003950606	0.015378076
993	ENSMUSG00000091549	NA	NA	NA	134.7207574	-3.464473167	0.355908323	-9.73417294	2.16E-22	4.05E-20
994	ENSMUSG00000091419	NA	NA	NA	6.287786508	-3.464976482	0.925608049	-3.743459758	0.000181504	0.00109559
995	ENSMUSG00000074417	18724	Pira11	paired-Ig-like receptor A11	56.87605182	-3.46697834	0.373220993	-9.289344396	1.55E-20	2.17E-18
996	ENSMUSG00000028587	18392	Orc1	origin recognition complex, subunit 1	5.459543124	-3.469450626	0.997737056	-3.477319605	0.000506454	0.002657337
997	ENSMUSG00000113237	619883	Gm6109	predicted gene 6109	20.73368621	-3.471315803	0.55630549	-6.239945253	4.38E-10	1.09E-08
998	ENSMUSG00000044206	278180	Vsig4	V-set and immunoglobulin domain containing 4	46.04645024	-3.480612438	0.512045362	-6.797468933	1.06E-11	3.81E-10
999	ENSMUSG00000039396	234258	Neil3	nei like 3 (E. coli)	10.19839582	-3.481117224	0.722859701	-4.815757771	1.47E-06	1.58E-05
1000	ENSMUSG00000081255	385326	Gm5380	chaperonin containing Tcp1, subunit 7 (eta) pseudogene	2.49493177	-3.482986198	1.427039464	-2.440707692	0.014658514	0.045564334
1001	ENSMUSG00000089942	18725	Pira2	paired-Ig-like receptor A2	62.16709098	-3.484161603	0.377672732	-9.225345926	2.83E-20	3.83E-18
1002	ENSMUSG00000022422	72107	Dscc1	DNA replication and sister chromatid cohesion 1	7.458439103	-3.487008838	0.939353516	-3.712136889	0.000205517	0.001218168
1003	ENSMUSG00000050114	320769	Prdx6b	peroxiredoxin 6B	2.317861686	-3.487125359	1.434806922	-2.43037952	0.01508302	0.046643007
1004	ENSMUSG00000072621	237887	Slfn10-ps	schlafen 10, pseudogene	11.11575616	-3.489067066	0.721220276	-4.837727363	1.31E-06	1.43E-05
1005	ENSMUSG00000081622	546331	Gm5937	predicted gene 5937	2.696467116	-3.494139768	1.289355627	-2.709989157	0.006728541	0.023911427
1006	ENSMUSG00000115439	NA	NA	NA	3.31018444	-3.498447453	1.290424819	-2.711081963	0.006706405	0.023846891
1007	ENSMUSG00000031101	74131	Sash3	SAM and SH3 domain containing 3	53.0866716	-3.500521719	0.4147667	-8.439736649	3.18E-17	2.69E-15
1008	ENSMUSG00000056145	229694	AI504432	expressed sequence AI504432	7.235561052	-3.504044671	0.919250969	-3.811847677	0.000137932	0.000862634
1009	ENSMUSG00000026395	19264	Ptprc	protein tyrosine phosphatase, receptor type, C	306.0963293	-3.504549428	0.282401771	-12.40979975	2.31E-35	3.66E-32
1010	ENSMUSG00000017716	11799	Birc5	baculoviral IAP repeat-containing 5	27.2572117	-3.521513067	0.580384929	-6.067547404	1.30E-09	2.88E-08
1011	ENSMUSG00000056888	73690	Glipr1	GLI pathogenesis-related 1 (glioma)	12.64228969	-3.527547075	0.690978526	-5.105147184	3.31E-07	4.13E-06
1012	ENSMUSG00000082061	108169004	Gm12726	60S ribosomal protein L15 pseudogene	4.075049601	-3.529863604	1.094322364	-3.225615888	0.001257019	0.005758764
1013	ENSMUSG00000052749	244183	Trim30b	tripartite motif-containing 30B	16.43229928	-3.532070419	0.680260139	-5.192234879	2.08E-07	2.74E-06
1014	ENSMUSG00000063586	NA	NA	NA	36.65908482	-3.533077421	0.46815606	-7.546794165	4.46E-14	2.41E-12
1015	ENSMUSG00000080708	NA	NA	NA	6.751223675	-3.533381497	0.936796336	-3.771771259	0.000162093	0.000991272
1016	ENSMUSG00000032021	54698	Crtam	cytotoxic and regulatory T cell molecule	3.251939187	-3.534551774	1.299602136	-2.719718348	0.006533754	0.023340654
1017	ENSMUSG00000090243	NA	NA	NA	28.80844617	-3.535231849	0.524858024	-6.735596455	1.63E-11	5.61E-10
1018	ENSMUSG00000098083	668068	Gm8957	glyceraldehyde-3-phosphate dehydrogenase pseudogene	18.25275313	-3.54166604	0.623315857	-5.681976482	1.33E-08	2.35E-07
1019	ENSMUSG00000108105	384710	Gm5340	acidic ribosomal phosphoprotein P0 pseudogene	2.839351582	-3.54195703	1.338837823	-2.645545988	0.00815592	0.028058471
1020	ENSMUSG00000040133	381413	Gpr176	G protein-coupled receptor 176	10.76025174	-3.546193086	0.799619478	-4.434850803	9.21E-06	8.05E-05
1021	ENSMUSG00000112597	NA	NA	NA	3.047758201	-3.547814569	1.263943517	-2.806940755	0.005001444	0.018691235
1022	ENSMUSG00000022021	56419	Diaph3	diaphanous related formin 3	20.7649874	-3.548553175	0.627039144	-5.659221133	1.52E-08	2.63E-07
1023	ENSMUSG00000027985	16842	Lef1	lymphoid enhancer binding factor 1	6.654331273	-3.548883024	0.933165321	-3.80305927	0.00014292	0.000889488
1024	ENSMUSG00000106260	NA	NA	NA	4.217854408	-3.549064404	1.195090697	-2.96970298	0.002980878	0.012087915
1025	ENSMUSG00000045349	230863	Sh2d5	SH2 domain containing 5	10.25797357	-3.550194506	0.956098895	-3.713208458	0.000204648	0.001214876
1026	ENSMUSG00000024521	58801	Pmaip1	phorbol-12-myristate-13-acetate-induced protein 1	13.10141199	-3.553709699	0.694996145	-5.113279729	3.17E-07	3.98E-06
1027	ENSMUSG00000095865	NA	NA	NA	22.56093621	-3.556248497	0.510723219	-6.963161974	3.33E-12	1.32E-10
1028	ENSMUSG00000034773	217216	Hrob	homologous recombination factor with OB-fold	3.959441688	-3.557373715	1.136612746	-3.129802766	0.001749237	0.00765756
1029	ENSMUSG00000020701	270893	Tmem132e	transmembrane protein 132E	2.435993672	-3.559601542	1.453989522	-2.448161756	0.014358718	0.044765516
1030	ENSMUSG00000065036	115486329	Gm22362	predicted gene, 22362	3.312414422	-3.560384102	1.268031264	-2.807804668	0.004988047	0.018653644
1031	ENSMUSG00000081665	18722	Pira1	paired-Ig-like receptor A1	48.87820822	-3.561849791	0.401830896	-8.864051577	7.72E-19	8.50E-17
1032	ENSMUSG00000032783	78733	Troap	trophinin associated protein	7.290622316	-3.564338612	0.943066728	-3.779518994	0.000157132	0.000964627
1033	ENSMUSG00000106357	666266	Gm8013	predicted gene 8013	4.002682432	-3.56904955	1.214430211	-2.938867559	0.003294138	0.013178911
1034	ENSMUSG00000018168	22780	Ikzf3	IKAROS family zinc finger 3	4.234433608	-3.574631094	1.134308427	-3.15137489	0.001625038	0.007181266
1035	ENSMUSG00000068129	13011	Cst7	cystatin F (leukocystatin)	2.70745246	-3.578083338	1.486058783	-2.407767027	0.01605042	0.049097986
1036	ENSMUSG00000057160	NA	NA	NA	6.803645533	-3.579033266	1.008326611	-3.549478143	0.000385996	0.002107419
1037	ENSMUSG00000031104	19337	Rab33a	RAB33A, member RAS oncogene family	6.146019409	-3.582271757	0.90994918	-3.936782226	8.26E-05	0.000551081
1038	ENSMUSG00000000682	23833	Cd52	CD52 antigen	27.45206228	-3.589022136	0.691877247	-5.187368351	2.13E-07	2.80E-06
1039	ENSMUSG00000045328	229841	Cenpe	centromere protein E	28.85627947	-3.592697178	0.531079466	-6.764895672	1.33E-11	4.67E-10
1040	ENSMUSG00000081656	NA	NA	NA	5.717938939	-3.593434209	0.963922984	-3.727926678	0.000193062	0.001153827
1041	ENSMUSG00000073980	674135	Gm9574	histocompatibility 2, T region pseudogene	2.767723702	-3.593696095	1.310101949	-2.743065986	0.006086845	0.022022202
1042	ENSMUSG00000029304	20750	Spp1	secreted phosphoprotein 1	156.7707351	-3.593788097	0.711088149	-5.053927706	4.33E-07	5.27E-06
1043	ENSMUSG00000096177	277589	Gm5070	ribosomal protein S2 pseudogene	5.35085271	-3.59825909	0.98503688	-3.652918144	0.000259277	0.001491343
1044	ENSMUSG00000039519	13123	Cyp7b1	cytochrome P450, family 7, subfamily b, polypeptide 1	34.70798048	-3.599189821	0.510080158	-7.056125914	1.71E-12	7.21E-11
1045	ENSMUSG00000084140	NA	NA	NA	7.903360684	-3.606841441	0.800759257	-4.504276923	6.66E-06	6.10E-05
1046	ENSMUSG00000020649	20135	Rrm2	ribonucleotide reductase M2	64.25599898	-3.614751464	0.423359045	-8.538264398	1.36E-17	1.22E-15
1047	ENSMUSG00000021187	74413	Tc2n	tandem C2 domains, nuclear	30.1642393	-3.616088272	0.470570564	-7.684476147	1.54E-14	8.92E-13
1048	ENSMUSG00000050357	234695	Carmil2	capping protein regulator and myosin 1 linker 2	13.24774302	-3.617317044	0.669154691	-5.405800921	6.45E-08	9.66E-07
1049	ENSMUSG00000068101	66570	Cenpm	centromere protein M	6.43707386	-3.625680073	1.022037605	-3.547501634	0.000388903	0.00212174
1050	ENSMUSG00000037725	80986	Ckap2	cytoskeleton associated protein 2	24.38059621	-3.629192755	0.721616646	-5.029253101	4.92E-07	5.93E-06
1051	ENSMUSG00000081233	666596	Gm12857	ribosomal protein S5 pseudogene	3.673200811	-3.631700259	1.408243808	-2.578886012	0.009911949	0.032885836
1052	ENSMUSG00000022479	22337	Vdr	vitamin D (1,25-dihydroxyvitamin D3) receptor	10.54628755	-3.637015985	0.731128143	-4.974526039	6.54E-07	7.66E-06
1053	ENSMUSG00000020808	109212	Pimreg	PICALM interacting mitotic regulator	13.47006341	-3.637066958	0.741183774	-4.907105481	9.24E-07	1.05E-05
1054	ENSMUSG00000046179	108961	E2f8	E2F transcription factor 8	15.48378466	-3.637326314	0.621407223	-5.853369871	4.82E-09	9.45E-08
1055	ENSMUSG00000110618	105244162	Gm39822	predicted gene, 39822	25.13982779	-3.640235154	0.518013628	-7.027296109	2.11E-12	8.73E-11
1056	ENSMUSG00000114443	NA	NA	NA	3.722755318	-3.64910697	1.303928753	-2.79854782	0.005133297	0.0190946
1057	ENSMUSG00000115069	NA	NA	NA	3.023760567	-3.653892888	1.438404462	-2.540240235	0.011077635	0.036094358
1058	ENSMUSG00000057948	70450	Unc13d	unc-13 homolog D	29.17645734	-3.664174242	0.517350335	-7.082578271	1.41E-12	6.07E-11
1059	ENSMUSG00000026358	50778	Rgs1	regulator of G-protein signaling 1	5.456344015	-3.665235798	1.001834956	-3.658522568	0.000253673	0.001463254
1060	ENSMUSG00000111693	NA	NA	NA	11.54158559	-3.666296975	0.757742478	-4.838447203	1.31E-06	1.43E-05
1061	ENSMUSG00000087235	207318	Gm4750	actin, beta pseudogene	47.8935624	-3.66919528	0.403523145	-9.092899199	9.64E-20	1.18E-17
1062	ENSMUSG00000064057	68662	Scgb3a1	secretoglobin, family 3A, member 1	6.171794299	-3.672835663	1.198611184	-3.064242777	0.002182217	0.009274943
1063	ENSMUSG00000066363	238393	Serpina3f	serine (or cysteine) peptidase inhibitor, clade A, member 3F	18.66446931	-3.676036265	0.607528458	-6.050805059	1.44E-09	3.18E-08
1064	ENSMUSG00000025473	11501	Adam8	a disintegrin and metallopeptidase domain 8	60.25972475	-3.67651667	0.38238915	-9.614594637	6.94E-22	1.24E-19
1065	ENSMUSG00000087569	NA	NA	NA	48.16560996	-3.676544247	0.399490099	-9.203092279	3.48E-20	4.55E-18
1066	ENSMUSG00000029321	75750	Slc10a6	solute carrier family 10 (sodium/bile acid cotransporter family), member 6	103.883314	-3.677282454	0.349962159	-10.50765735	7.96E-26	2.47E-23
1067	ENSMUSG00000083852	669445	Gm13007	predicted gene 13007	6.032779241	-3.681426575	0.968008929	-3.803091548	0.000142902	0.000889488
1068	ENSMUSG00000107591	627833	Gm6794	predicted gene 6794	9.092941848	-3.695070862	0.837268389	-4.413245396	1.02E-05	8.81E-05
1069	ENSMUSG00000108833	100416078	Gm17909	Y box protein 1 pseudogene	15.81225562	-3.714739871	0.655622828	-5.665970912	1.46E-08	2.54E-07
1070	ENSMUSG00000080779	NA	NA	NA	11.37207019	-3.71500204	0.757144768	-4.906594082	9.27E-07	1.05E-05
1071	ENSMUSG00000001131	21857	Timp1	tissue inhibitor of metalloproteinase 1	49.59835618	-3.715723251	0.514209939	-7.226082133	4.97E-13	2.28E-11
1072	ENSMUSG00000083257	665110	Gm15568	eukaryotic translation initiation factor 4A1 pseudogene	2.776096831	-3.716053873	1.376895621	-2.69886389	0.006957663	0.024576118
1073	ENSMUSG00000026180	12765	Cxcr2	chemokine (C-X-C motif) receptor 2	23.25468812	-3.719067658	0.619161135	-6.006623231	1.89E-09	4.08E-08
1074	ENSMUSG00000069910	70385	Spdl1	spindle apparatus coiled-coil protein 1	15.47013397	-3.720788274	0.768886048	-4.839193379	1.30E-06	1.42E-05
1075	ENSMUSG00000050232	12766	Cxcr3	chemokine (C-X-C motif) receptor 3	14.31511789	-3.725633226	0.68688729	-5.423936762	5.83E-08	8.78E-07
1076	ENSMUSG00000033777	279572	Tlr13	toll-like receptor 13	98.04822562	-3.727031046	0.404621084	-9.211163708	3.23E-20	4.29E-18
1077	ENSMUSG00000051029	282663	Serpinb1b	serine (or cysteine) peptidase inhibitor, clade B, member 1b	13.46143499	-3.728562306	0.682447906	-5.463511977	4.67E-08	7.20E-07
1078	ENSMUSG00000001228	18140	Uhrf1	ubiquitin-like, containing PHD and RING finger domains, 1	40.49978754	-3.732101754	0.477492804	-7.816037689	5.45E-15	3.44E-13
1079	ENSMUSG00000094248	665433	H2ac23	H2A clustered histone 23	13.39436366	-3.74000094	0.720873843	-5.188149044	2.12E-07	2.80E-06
1080	ENSMUSG00000082013	666599	Gm13216	ribosomal protein L19 pseudogene	25.86266284	-3.750273773	0.512986828	-7.310662909	2.66E-13	1.29E-11
1081	ENSMUSG00000083280	NA	NA	NA	2.977766795	-3.757784059	1.441961779	-2.606021959	0.009160059	0.030811984
1082	ENSMUSG00000113931	NA	NA	NA	5.652499005	-3.759038694	1.02020163	-3.684603695	0.000229059	0.001337493
1083	ENSMUSG00000094777	319171	H2ac24	H2A clustered histone 24	13.54752295	-3.763602237	0.721075435	-5.219429277	1.79E-07	2.41E-06
1084	ENSMUSG00000027995	24088	Tlr2	toll-like receptor 2	149.0823743	-3.765174252	0.32901681	-11.44371393	2.53E-30	1.71E-27
1085	ENSMUSG00000112646	435309	Gm5654	ribosomal protein L18A pseudogene	3.328070293	-3.77823481	1.296653535	-2.913835275	0.003570182	0.014121521
1086	ENSMUSG00000020407	22271	Upp1	uridine phosphorylase 1	38.42212827	-3.779327189	0.550824322	-6.861220607	6.83E-12	2.54E-10
1087	ENSMUSG00000100913	666971	Gm8392	guanosine diphosphate (GDP) dissociation inhibitor 2 pseudogene	3.033205894	-3.781361674	1.327732188	-2.84798524	0.004399697	0.01679051
1088	ENSMUSG00000023349	56620	Clec4n	C-type lectin domain family 4, member n	51.96709816	-3.781627052	0.563864851	-6.706619582	1.99E-11	6.70E-10
1089	ENSMUSG00000027249	14061	F2	coagulation factor II	1.95947385	-3.783727164	1.569961825	-2.410075904	0.015949202	0.048845701
1090	ENSMUSG00000024679	68774	Ms4a6d	membrane-spanning 4-domains, subfamily A, member 6D	187.5153377	-3.784606107	0.326424384	-11.59412804	4.41E-31	3.18E-28
1091	ENSMUSG00000105854	668015	Gm8925	predicted gene 8925	19.61058452	-3.792323397	0.583088481	-6.5038558	7.83E-11	2.31E-09
1092	ENSMUSG00000070337	217143	Gpr179	G protein-coupled receptor 179	19.44049076	-3.796608075	0.758495594	-5.005445127	5.57E-07	6.64E-06
1093	ENSMUSG00000030077	12661	Chl1	cell adhesion molecule L1-like	84.16887309	-3.802907675	0.492301118	-7.72475937	1.12E-14	6.68E-13
1094	ENSMUSG00000111730	NA	NA	NA	20.31383359	-3.805341703	0.599755501	-6.344821674	2.23E-10	5.93E-09
1095	ENSMUSG00000082515	NA	NA	NA	2.100326572	-3.807086006	1.50784191	-2.524857534	0.01157452	0.037456736
1096	ENSMUSG00000083394	108167871	Gm11703	predicted gene 11703	43.10012515	-3.808264139	0.448777319	-8.485865885	2.14E-17	1.85E-15
1097	ENSMUSG00000067338	22147	Tuba3b	tubulin, alpha 3B	3.021163293	-3.813271746	1.400703174	-2.722398162	0.006481001	0.023178132
1098	ENSMUSG00000020848	13447	Doc2b	double C2, beta	37.45802867	-3.816358094	0.629353909	-6.063930074	1.33E-09	2.94E-08
1099	ENSMUSG00000078521	69885	Aunip	aurora kinase A and ninein interacting protein	2.719551877	-3.816987108	1.530846029	-2.493384074	0.01265319	0.040253927
1100	ENSMUSG00000092505	NA	NA	NA	56.00995093	-3.821267998	0.408092485	-9.363730382	7.70E-21	1.14E-18
1101	ENSMUSG00000026832	227929	Cytip	cytohesin 1 interacting protein	41.02277608	-3.83398897	0.547571563	-7.001804381	2.53E-12	1.04E-10
1102	ENSMUSG00000026605	108000	Cenpf	centromere protein F	37.10473396	-3.834997495	0.506231667	-7.575578038	3.58E-14	1.94E-12
1103	ENSMUSG00000030867	18817	Plk1	polo like kinase 1	32.59596919	-3.839319687	0.519837946	-7.385608758	1.52E-13	7.64E-12
1104	ENSMUSG00000085327	102634174	Gm16104	predicted gene 16104	2.206141533	-3.844198088	1.553043363	-2.475267709	0.013313634	0.042020099
1105	ENSMUSG00000114484	667209	Gm8517	ribosomal protein L4 pseudogene	5.073046044	-3.84494829	1.125752463	-3.415447371	0.000636773	0.003239963
1106	ENSMUSG00000021298	56696	Gpr132	G protein-coupled receptor 132	11.67010038	-3.846048263	0.827652011	-4.646938825	3.37E-06	3.34E-05
1107	ENSMUSG00000082951	NA	NA	NA	4.95848974	-3.849117741	1.114327942	-3.45420553	0.000551917	0.002863612
1108	ENSMUSG00000029915	23845	Clec5a	C-type lectin domain family 5, member a	49.35062947	-3.852945206	0.433933221	-8.879120141	6.74E-19	7.53E-17
1109	ENSMUSG00000026220	71781	Slc16a14	solute carrier family 16 (monocarboxylic acid transporters), member 14	11.65296009	-3.85453327	0.825405164	-4.669868129	3.01E-06	3.03E-05
1110	ENSMUSG00000029082	12182	Bst1	bone marrow stromal cell antigen 1	67.57854366	-3.855976445	0.386980125	-9.964275148	2.18E-23	4.83E-21
1111	ENSMUSG00000115538	382936	Hspd1-ps5	heat shock protein 1 (chaperonin), pseudogene 5	3.834437535	-3.857330261	1.267004348	-3.044449111	0.002331069	0.009795835
1112	ENSMUSG00000033220	19354	Rac2	Rac family small GTPase 2	142.8282973	-3.857353353	0.403752874	-9.553748354	1.25E-21	2.13E-19
1113	ENSMUSG00000026683	66977	Nuf2	NUF2, NDC80 kinetochore complex component	24.61867215	-3.859688605	0.601405472	-6.417780989	1.38E-10	3.85E-09
1114	ENSMUSG00000056025	12722	Clca3a1	chloride channel accessory 3A1	43.62718736	-3.860169976	0.448919627	-8.598799743	8.06E-18	7.76E-16
1115	ENSMUSG00000104623	623114	Gm6394	ribosomal protein S11 pseudogene	73.46942782	-3.861573679	0.443564669	-8.705773818	3.15E-18	3.25E-16
1116	ENSMUSG00000112047	NA	NA	NA	3.002362159	-3.863751186	1.381137832	-2.797513105	0.005149768	0.01913676
1117	ENSMUSG00000071714	12984	Csf2rb2	colony stimulating factor 2 receptor, beta 2, low-affinity (granulocyte-macrophage)	411.5368959	-3.865710949	0.307083103	-12.58848474	2.44E-36	4.20E-33
1118	ENSMUSG00000028175	76131	Depdc1a	DEP domain containing 1a	7.298774822	-3.873927528	0.93154962	-4.158584198	3.20E-05	0.000239997
1119	ENSMUSG00000089785	NA	NA	NA	20.25019981	-3.8751454	0.697984313	-5.551909015	2.83E-08	4.57E-07
1120	ENSMUSG00000038943	233406	Prc1	protein regulator of cytokinesis 1	54.61639746	-3.879760885	0.527239002	-7.358637873	1.86E-13	9.21E-12
1121	ENSMUSG00000019102	11670	Aldh3a1	aldehyde dehydrogenase family 3, subfamily A1	5.329475216	-3.88319814	1.179435811	-3.292420075	0.000993291	0.004735931
1122	ENSMUSG00000071713	12983	Csf2rb	colony stimulating factor 2 receptor, beta, low-affinity (granulocyte-macrophage)	573.034339	-3.884910688	0.307819831	-12.62072907	1.62E-36	3.30E-33
1123	ENSMUSG00000048185	NA	NA	NA	2.11016231	-3.892366174	1.537663343	-2.531351346	0.011362397	0.036850304
1124	ENSMUSG00000019122	20308	Ccl9	chemokine (C-C motif) ligand 9	625.1123795	-3.893371114	0.345975482	-11.25331511	2.23E-29	1.29E-26
1125	ENSMUSG00000022372	20491	Sla	src-like adaptor	44.95085089	-3.893981733	0.450471971	-8.644226458	5.42E-18	5.43E-16
1126	ENSMUSG00000027699	13605	Ect2	ect2 oncogene	33.86125878	-3.895689689	0.546093511	-7.133741039	9.77E-13	4.33E-11
1127	ENSMUSG00000080980	237880	1700071K01Rik	RIKEN cDNA 1700071K01 gene	6.758777542	-3.897225466	0.931351224	-4.184485258	2.86E-05	0.000216339
1128	ENSMUSG00000098112	668218	Bin2	bridging integrator 2	24.8646321	-3.900429317	0.593895158	-6.567538502	5.12E-11	1.55E-09
1129	ENSMUSG00000081210	620877	Gm12933	ribosomal protein S2 pseudogene	8.684897763	-3.901112124	0.88793599	-4.393460979	1.12E-05	9.53E-05
1130	ENSMUSG00000097945	NA	NA	NA	20.14640863	-3.907888269	0.597255157	-6.543079993	6.03E-11	1.81E-09
1131	ENSMUSG00000113015	NA	NA	NA	14.44766778	-3.911196453	0.739387449	-5.28977934	1.22E-07	1.71E-06
1132	ENSMUSG00000030745	60504	Il21r	interleukin 21 receptor	13.85149436	-3.911310994	0.689577133	-5.67204277	1.41E-08	2.46E-07
1133	ENSMUSG00000046591	77011	Ticrr	TOPBP1-interacting checkpoint and replication regulator	5.515392175	-3.911934412	1.071243359	-3.651770047	0.000260439	0.001496872
1134	ENSMUSG00000101682	115487461	Gm29228	ubiquitin-40S ribosomal protein S27a pseudogene	12.29817585	-3.919453285	0.716913526	-5.467121404	4.57E-08	7.06E-07
1135	ENSMUSG00000026875	22029	Traf1	TNF receptor-associated factor 1	57.32160998	-3.926018521	0.400644496	-9.799257346	1.13E-22	2.22E-20
1136	ENSMUSG00000036223	66468	Ska1	spindle and kinetochore associated complex subunit 1	5.405867453	-3.931443829	1.10247747	-3.566008318	0.00036246	0.001996477
1137	ENSMUSG00000043295	NA	NA	NA	2.066152197	-3.935821001	1.567291823	-2.511224102	0.012031329	0.038660763
1138	ENSMUSG00000083780	NA	NA	NA	3.495284503	-3.939903462	1.307768258	-3.012692378	0.002589413	0.010692509
1139	ENSMUSG00000041782	16763	Lad1	ladinin	3.094338096	-3.943100559	1.567244124	-2.515945346	0.011871359	0.038242527
1140	ENSMUSG00000083344	664841	Gm7363	predicted gene 7363	10.75990883	-3.947410506	0.832230762	-4.743168226	2.10E-06	2.19E-05
1141	ENSMUSG00000099102	100418324	Gm11983	heat shock protein 90 alpha (cytosolic), class B member 1 pseudogene	3.426936904	-3.958112282	1.299269401	-3.046413836	0.002315888	0.009744868
1142	ENSMUSG00000036492	386454	Rnf39	ring finger protein 39	10.1757398	-3.962327033	0.925586767	-4.280881249	1.86E-05	0.000148446
1143	ENSMUSG00000060131	241633	Atp8b4	ATPase, class I, type 8B, member 4	32.18284305	-3.965542912	0.460431102	-8.612673846	7.14E-18	6.94E-16
1144	ENSMUSG00000113510	638487	Gm7239	SET translocation pseudogene	9.129652148	-3.966674122	0.81988606	-4.838079722	1.31E-06	1.43E-05
1145	ENSMUSG00000095920	102639811	Gm6686	predicted pseudogene 6686	2.171695561	-3.968895909	1.517395202	-2.615598035	0.008907135	0.030095863
1146	ENSMUSG00000094439	NA	NA	NA	231.5955054	-3.97032465	0.264425151	-15.0149282	5.86E-51	1.31E-46
1147	ENSMUSG00000026580	20344	Selp	selectin, platelet	345.9312138	-3.976830609	0.400980398	-9.917768125	3.48E-23	7.35E-21
1148	ENSMUSG00000095028	668101	Sirpb1b	signal-regulatory protein beta 1B	9.980151228	-3.978173498	0.984864659	-4.03930983	5.36E-05	0.000377524
1149	ENSMUSG00000022385	29870	Gtse1	G two S phase expressed protein 1	10.14881039	-3.978298551	0.911063284	-4.366654458	1.26E-05	0.000106016
1150	ENSMUSG00000020437	246177	Myo1g	myosin IG	110.0519059	-3.983459111	0.329427599	-12.09206248	1.16E-33	1.24E-30
1151	ENSMUSG00000020599	19739	Rgs9	regulator of G-protein signaling 9	4.377971603	-3.984165229	1.233839338	-3.229079432	0.001241894	0.005698792
1152	ENSMUSG00000074677	100038947	Sirpb1c	signal-regulatory protein beta 1C	13.10491288	-3.984641459	0.839284007	-4.747667564	2.06E-06	2.15E-05
1153	ENSMUSG00000021322	27052	Aoah	acyloxyacyl hydrolase	34.37661489	-3.993549187	0.536261642	-7.447016302	9.55E-14	4.92E-12
1154	ENSMUSG00000058248	16510	Kcnh1	potassium voltage-gated channel, subfamily H (eag-related), member 1	15.28712994	-4.003387473	0.717400259	-5.580409855	2.40E-08	3.94E-07
1155	ENSMUSG00000089929	12045	Bcl2a1b	B cell leukemia/lymphoma 2 related protein A1b	8.038582996	-4.005379674	0.945947473	-4.234251676	2.29E-05	0.000178593
1156	ENSMUSG00000015619	14462	Gata3	GATA binding protein 3	20.59849674	-4.00712793	0.609381864	-6.575725609	4.84E-11	1.48E-09
1157	ENSMUSG00000114466	NA	NA	NA	3.952412088	-4.009019055	1.417810976	-2.827611807	0.004689664	0.017715626
1158	ENSMUSG00000099974	12047	Bcl2a1d	B cell leukemia/lymphoma 2 related protein A1d	7.945999256	-4.012516644	1.061893946	-3.778641603	0.000157686	0.000967765
1159	ENSMUSG00000030162	108078	Olr1	oxidized low density lipoprotein (lectin-like) receptor 1	3.394850454	-4.018479378	1.407849563	-2.85433862	0.004312654	0.016523215
1160	ENSMUSG00000114167	629758	Gm7002	heat shock protein 90 alpha (cytosolic), class B member 1 pseudogene	25.69932946	-4.019424935	0.610594621	-6.582804359	4.62E-11	1.42E-09
1161	ENSMUSG00000081775	624465	Gm12420	serine incorporator 3 pseudogene	2.508289005	-4.020391379	1.446488825	-2.779414061	0.005445706	0.020069649
1162	ENSMUSG00000029553	21426	Tfec	transcription factor EC	17.54405658	-4.022346768	0.665941251	-6.040092516	1.54E-09	3.38E-08
1163	ENSMUSG00000069792	100034251	Wfdc17	WAP four-disulfide core domain 17	206.2929492	-4.024806376	0.376206824	-10.69838748	1.04E-26	3.86E-24
1164	ENSMUSG00000037636	194744	Slc25a43	solute carrier family 25, member 43	2.232399244	-4.025217632	1.621740927	-2.482034933	0.013063447	0.041370666
1165	ENSMUSG00000113996	NA	NA	NA	3.85407394	-4.036166544	1.31144801	-3.077641288	0.002086459	0.008918824
1166	ENSMUSG00000113934	NA	NA	NA	2.350585182	-4.04159209	1.50830911	-2.679551601	0.007372084	0.025837263
1167	ENSMUSG00000082136	NA	NA	NA	1.895960366	-4.044852712	1.611269569	-2.510351334	0.01206111	0.03872862
1168	ENSMUSG00000053025	64176	Sv2b	synaptic vesicle glycoprotein 2 b	10.73638658	-4.045222483	0.954461128	-4.238226539	2.25E-05	0.00017589
1169	ENSMUSG00000092572	241197	Serpinb10	serine (or cysteine) peptidase inhibitor, clade B (ovalbumin), member 10	2.534467491	-4.050751398	1.49230496	-2.714426009	0.006639073	0.023645086
1170	ENSMUSG00000005410	17218	Mcm5	minichromosome maintenance complex component 5	109.240278	-4.050892547	0.404841914	-10.00610956	1.43E-23	3.30E-21
1171	ENSMUSG00000112222	NA	NA	NA	7.245998673	-4.05202274	0.953911723	-4.247796354	2.16E-05	0.000169373
1172	ENSMUSG00000081670	NA	NA	NA	5.869030989	-4.05483323	1.081626	-3.748831139	0.000177661	0.001076755
1173	ENSMUSG00000081842	NA	NA	NA	1.89935744	-4.056159399	1.689236289	-2.401179412	0.016342322	0.049854453
1174	ENSMUSG00000066489	217600	Rpl26-ps2	ribosomal protein L26, pseudogene 2	3.914047077	-4.058639965	1.326464045	-3.059743669	0.002215265	0.009390405
1175	ENSMUSG00000017861	17865	Mybl2	myeloblastosis oncogene-like 2	26.91892959	-4.058851773	0.535920428	-7.573608994	3.63E-14	1.97E-12
1176	ENSMUSG00000025804	12768	Ccr1	chemokine (C-C motif) receptor 1	58.14862429	-4.05972647	0.575609722	-7.052915042	1.75E-12	7.35E-11
1177	ENSMUSG00000080763	102632956	Gm12341	predicted gene 12341	14.06594897	-4.067236322	0.753102868	-5.400638473	6.64E-08	9.90E-07
1178	ENSMUSG00000111515	270148	Gm5055	ribosomal protein S7 pseudogene	13.15745045	-4.06745482	0.775208036	-5.246920349	1.55E-07	2.11E-06
1179	ENSMUSG00000040084	12236	Bub1b	BUB1B, mitotic checkpoint serine/threonine kinase	29.47116158	-4.069297257	0.583218552	-6.977311071	3.01E-12	1.21E-10
1180	ENSMUSG00000076928	NA	NA	NA	28.48558344	-4.070697607	0.615006612	-6.618949335	3.62E-11	1.14E-09
1181	ENSMUSG00000106248	723992	Gm9728	tubulin, alpha 1A pseudogene	2.111741888	-4.0745447	1.527318234	-2.66777716	0.007635488	0.026596296
1182	ENSMUSG00000051457	20737	Spn	sialophorin	19.20642628	-4.087574081	0.621830746	-6.573451228	4.92E-11	1.50E-09
1183	ENSMUSG00000083320	NA	NA	NA	8.166470157	-4.09081237	0.953921352	-4.28841682	1.80E-05	0.000144012
1184	ENSMUSG00000110177	624710	Gm6524	katanin p60 (ATPase-containing) subunit A1 pseudogene	2.20523688	-4.092764605	1.516996355	-2.697939644	0.006977009	0.024636667
1185	ENSMUSG00000094597	218298	Gm4810	SNW domain containing 1 pseudogene	1.947626341	-4.096118656	1.672797681	-2.448663519	0.014338733	0.044725001
1186	ENSMUSG00000067321	NA	NA	NA	5.932129554	-4.104487732	1.038133999	-3.953716704	7.69E-05	0.000518045
1187	ENSMUSG00000047298	240595	Kcnv2	potassium channel, subfamily V, member 2	4.660407134	-4.106626693	1.280299979	-3.207550386	0.001338706	0.006080626
1188	ENSMUSG00000067714	381810	Lpar5	lysophosphatidic acid receptor 5	4.340528779	-4.10913826	1.485536584	-2.766096981	0.005673166	0.020764597
1189	ENSMUSG00000024696	107321	Lpxn	leupaxin	48.64746901	-4.110247481	0.41619897	-9.875679135	5.31E-23	1.11E-20
1190	ENSMUSG00000108344	NA	NA	NA	2.317284228	-4.110679853	1.500951594	-2.738715806	0.006167967	0.022254461
1191	ENSMUSG00000081994	NA	NA	NA	1.879846608	-4.115830048	1.662016044	-2.476408133	0.013271177	0.04190385
1192	ENSMUSG00000050921	78826	P2ry10	purinergic receptor P2Y, G-protein coupled 10	12.90902857	-4.116806805	0.80851776	-5.091795144	3.55E-07	4.39E-06
1193	ENSMUSG00000081182	100417448	Gm14935	heat shock protein 1 (chaperonin) pseudogene 10	2.290701155	-4.125396314	1.670858129	-2.469028484	0.013548043	0.042663548
1194	ENSMUSG00000110313	108167520	Gm45420	predicted gene 45420	9.97616097	-4.127628044	0.858043687	-4.810510359	1.51E-06	1.61E-05
1195	ENSMUSG00000081159	547166	Gm6023	predicted gene 6023	8.675941106	-4.13412748	0.89128527	-4.638388649	3.51E-06	3.47E-05
1196	ENSMUSG00000079014	628900	Serpina3i	serine (or cysteine) peptidase inhibitor, clade A, member 3I	28.87447616	-4.138353647	0.634540371	-6.521813013	6.95E-11	2.06E-09
1197	ENSMUSG00000018927	20305	Ccl6	chemokine (C-C motif) ligand 6	953.3854924	-4.138566489	0.520160715	-7.956322674	1.77E-15	1.22E-13
1198	ENSMUSG00000062248	66197	Cks2	CDC28 protein kinase regulatory subunit 2	18.83440411	-4.145464822	0.744143688	-5.570785442	2.54E-08	4.15E-07
1199	ENSMUSG00000085897	666613	Gm11604	ribosomal protein S6 pseudogene	19.74794282	-4.15105977	0.624981027	-6.641897263	3.10E-11	9.90E-10
1200	ENSMUSG00000084331	666559	Gm8163	farnesyl diphosphate synthetase pseudogene	3.789466231	-4.155603469	1.334152811	-3.114788228	0.00184077	0.007993957
1201	ENSMUSG00000098136	667204	Gm8513	glyceraldehyde-3-phosphate dehydrogenase pseudogene	49.6999204	-4.158378782	0.600990947	-6.919203691	4.54E-12	1.75E-10
1202	ENSMUSG00000041481	20715	Serpina3g	serine (or cysteine) peptidase inhibitor, clade A, member 3G	58.35333614	-4.160636072	0.564658822	-7.368407092	1.73E-13	8.63E-12
1203	ENSMUSG00000022026	380924	Olfm4	olfactomedin 4	2.112939154	-4.162335253	1.606614676	-2.590748931	0.009576733	0.03198254
1204	ENSMUSG00000051517	230098	Arhgef39	Rho guanine nucleotide exchange factor (GEF) 39	7.304157144	-4.169641354	1.041348051	-4.004080432	6.23E-05	0.000431242
1205	ENSMUSG00000045826	19265	Ptprcap	protein tyrosine phosphatase, receptor type, C polypeptide-associated protein	5.477057438	-4.178890097	1.114141197	-3.75077244	0.000176291	0.001069321
1206	ENSMUSG00000026955	72080	Sapcd2	suppressor APC domain containing 2	4.288562471	-4.17901188	1.288738622	-3.24271486	0.001183966	0.005476825
1207	ENSMUSG00000011008	68279	Mcoln2	mucolipin 2	57.63152871	-4.179511653	0.41726784	-10.01637618	1.29E-23	3.01E-21
1208	ENSMUSG00000105518	NA	NA	NA	229.0007222	-4.180877571	0.310408057	-13.46897246	2.38E-41	6.65E-38
1209	ENSMUSG00000029380	14825	Cxcl1	chemokine (C-X-C motif) ligand 1	52.18115682	-4.183110554	0.668997286	-6.252806462	4.03E-10	1.01E-08
1210	ENSMUSG00000114739	NA	NA	NA	6.289135831	-4.188469996	1.024882107	-4.086782242	4.37E-05	0.000315174
1211	ENSMUSG00000031506	320139	Ptpn7	protein tyrosine phosphatase, non-receptor type 7	81.58790049	-4.197182322	0.377331397	-11.12333178	9.66E-29	5.40E-26
1212	ENSMUSG00000044162	414084	Tnip3	TNFAIP3 interacting protein 3	12.3713615	-4.197770394	0.719070304	-5.837774655	5.29E-09	1.03E-07
1213	ENSMUSG00000050370	12642	Ch25h	cholesterol 25-hydroxylase	32.78648523	-4.207717727	0.689377866	-6.103644949	1.04E-09	2.38E-08
1214	ENSMUSG00000081857	NA	NA	NA	10.00659439	-4.214636211	0.812543469	-5.186967062	2.14E-07	2.81E-06
1215	ENSMUSG00000032322	19200	Pstpip1	proline-serine-threonine phosphatase-interacting protein 1	29.54739899	-4.215142493	0.504257516	-8.359106928	6.32E-17	5.17E-15
1216	ENSMUSG00000043613	17392	Mmp3	matrix metallopeptidase 3	82.43726375	-4.216383513	0.474463233	-8.886639089	6.30E-19	7.07E-17
1217	ENSMUSG00000087321	634222	Gm5353	ribosomal protein L7A pseudogene	6.386672931	-4.231727751	1.098965121	-3.850647915	0.000117806	0.00075084
1218	ENSMUSG00000030156	12515	Cd69	CD69 antigen	2.806026026	-4.23873343	1.691680071	-2.505635375	0.01222316	0.03914213
1219	ENSMUSG00000064109	23900	Hcst	hematopoietic cell signal transducer	2.023866105	-4.245481636	1.610602471	-2.635958725	0.008389994	0.028674792
1220	ENSMUSG00000037942	12944	Crp	C-reactive protein, pentraxin-related	21.69921935	-4.246977336	0.798896366	-5.316055392	1.06E-07	1.51E-06
1221	ENSMUSG00000048572	226040	Tmem252	transmembrane protein 252	61.01310987	-4.247791124	0.443917572	-9.568873574	1.08E-21	1.87E-19
1222	ENSMUSG00000096086	209589	Gm4761	ribosomal protein S7 pseudogene	3.946474058	-4.248211994	1.339153419	-3.17231165	0.001512306	0.006748904
1223	ENSMUSG00000067702	22144	Tuba3a	tubulin, alpha 3A	4.31242004	-4.249247913	1.225309623	-3.467897283	0.000524548	0.002737533
1224	ENSMUSG00000093149	NA	NA	NA	18.78872894	-4.250746801	0.638363731	-6.658816274	2.76E-11	8.93E-10
1225	ENSMUSG00000075245	NA	NA	NA	12.8809506	-4.250765279	0.811888421	-5.235652055	1.64E-07	2.23E-06
1226	ENSMUSG00000115658	100503682	Gm19829	heat shock protein 90 alpha (cytosolic), class B member 1 pseudogene	4.233694393	-4.251966521	1.300136793	-3.270399349	0.001073958	0.005047329
1227	ENSMUSG00000114858	544928	Gm5790	coronin, actin binding protein 1C pseudogene	2.49951411	-4.262566092	1.613181003	-2.64233591	0.008233635	0.028257057
1228	ENSMUSG00000059565	384179	Gm5292	ribosomal protein L15 pseudogene	2.554096139	-4.263264251	1.648882608	-2.585547467	0.009722448	0.032382084
1229	ENSMUSG00000039748	26909	Exo1	exonuclease 1	6.575877854	-4.271069998	1.214825477	-3.515788958	0.000438449	0.002349609
1230	ENSMUSG00000042045	66402	Sln	sarcolipin	134.246474	-4.27150601	0.76581245	-5.57774428	2.44E-08	3.99E-07
1231	ENSMUSG00000115700	665146	Gm7517	Ewing sarcoma breakpoint region 1 pseudogene	15.02954114	-4.276280077	0.666251573	-6.418416481	1.38E-10	3.84E-09
1232	ENSMUSG00000082190	115489459	Gm13641	60S ribosomal protein L21 pseudogene	6.3074336	-4.280999284	1.041365911	-4.110946249	3.94E-05	0.00028781
1233	ENSMUSG00000050751	209966	Pgbd5	piggyBac transposable element derived 5	2.717752587	-4.285219957	1.503598698	-2.849975837	0.004372255	0.016720057
1234	ENSMUSG00000083262	633354	Gm14470	lactate dehydrogenase A pseudogene	17.0724421	-4.286133844	0.704046319	-6.087857759	1.14E-09	2.60E-08
1235	ENSMUSG00000019577	27273	Pdk4	pyruvate dehydrogenase kinase, isoenzyme 4	14021.96074	-4.300199767	0.739453822	-5.815372967	6.05E-09	1.16E-07
1236	ENSMUSG00000080731	666682	Rps2-ps9	ribosomal protein S2, pseudogene 9	2.459784011	-4.303426178	1.538023334	-2.798023984	0.005141629	0.019112872
1237	ENSMUSG00000046908	16995	Ltb4r1	leukotriene B4 receptor 1	6.77296111	-4.304915714	1.036045499	-4.155141561	3.25E-05	0.000243102
1238	ENSMUSG00000045273	26886	Cenph	centromere protein H	4.266452085	-4.30842539	1.235339484	-3.487644851	0.000487295	0.002574336
1239	ENSMUSG00000037628	72391	Cdkn3	cyclin-dependent kinase inhibitor 3	11.23525952	-4.311572154	0.846175549	-5.095363671	3.48E-07	4.32E-06
1240	ENSMUSG00000100397	102636960	Gm28071	protein RTF2 homolog	5.149736297	-4.325166305	1.18101697	-3.662238914	0.000250021	0.0014433
1241	ENSMUSG00000024675	64380	Ms4a4c	membrane-spanning 4-domains, subfamily A, member 4C	13.36765586	-4.326334362	0.89404402	-4.839061911	1.30E-06	1.42E-05
1242	ENSMUSG00000051682	224840	Treml4	triggering receptor expressed on myeloid cells-like 4	5.070675373	-4.327872458	1.481319436	-2.921633479	0.00348201	0.013814323
1243	ENSMUSG00000016255	545486	Tubb1	tubulin, beta 1 class VI	4.891204019	-4.337548462	1.338895284	-3.239647279	0.001196776	0.005531503
1244	ENSMUSG00000028435	11828	Aqp3	aquaporin 3	1.618745415	-4.344721276	1.634151102	-2.658702289	0.007844224	0.027196231
1245	ENSMUSG00000110599	234863	6030466F02Rik	RIKEN cDNA 6030466F02 gene	5.687839202	-4.348074011	1.25942619	-3.45242464	0.000555573	0.002877905
1246	ENSMUSG00000031779	20299	Ccl22	chemokine (C-C motif) ligand 22	5.056911902	-4.354777674	1.504487752	-2.894525174	0.003797325	0.0148804
1247	ENSMUSG00000082279	NA	NA	NA	2.273021334	-4.356152676	1.620705555	-2.687812516	0.007192177	0.025276656
1248	ENSMUSG00000115010	100504286	Gm20150	predicted gene, 20150	11.40196026	-4.361828335	0.958490065	-4.550728791	5.35E-06	5.02E-05
1249	ENSMUSG00000099417	70001	1700028B04Rik	NADH dehydrogenase (ubiquinone) 1 beta subcomplex 8 pseudogene	5.044801453	-4.366795123	1.25996856	-3.465796895	0.000528662	0.002757038
1250	ENSMUSG00000111012	665329	Gm7588	peptidylprolyl isomerase B pseudogene	2.961577478	-4.376682753	1.504925162	-2.908239468	0.003634699	0.014341181
1251	ENSMUSG00000072324	667014	Gm8420	ribosomal protein L15 pseudogene	9.461237386	-4.377235411	0.886596112	-4.937124526	7.93E-07	9.13E-06
1252	ENSMUSG00000084390	NA	NA	NA	4.915927904	-4.377945306	1.226704299	-3.568867665	0.000358527	0.001977253
1253	ENSMUSG00000091553	NA	NA	NA	11.9668401	-4.381739702	0.811930381	-5.39669386	6.79E-08	1.01E-06
1254	ENSMUSG00000050107	14841	Haspin	histone H3 associated protein kinase	7.584662626	-4.391534959	1.019021453	-4.309560849	1.64E-05	0.000132812
1255	ENSMUSG00000113240	NA	NA	NA	9.173984341	-4.396769029	0.926307016	-4.746556979	2.07E-06	2.16E-05
1256	ENSMUSG00000108086	627751	Gm6786	WW domain binding protein 11 pseudogene	2.225847606	-4.396811574	1.598300599	-2.750929067	0.005942651	0.021591374
1257	ENSMUSG00000083159	192895	Gm12180	chaperonin subunit 7 (eta) pseudogene	4.472434586	-4.400015501	1.30135222	-3.381110381	0.000721935	0.00361
1258	ENSMUSG00000038415	15220	Foxq1	forkhead box Q1	2.475674862	-4.403443814	1.611028641	-2.733311936	0.006270092	0.022539256
1259	ENSMUSG00000099714	100417924	Gm20587	chaperonin containing Tcp1, subunit 7 (eta) pseudogene	2.307605276	-4.404337893	1.604755102	-2.744554535	0.006059309	0.021933225
1260	ENSMUSG00000082269	NA	NA	NA	7.797888303	-4.417040844	1.106643496	-3.991385536	6.57E-05	0.000452471
1261	ENSMUSG00000095105	171211	Edaradd	EDAR (ectodysplasin-A receptor)-associated death domain	1.57386003	-4.426333819	1.706318016	-2.59408491	0.009484306	0.031716518
1262	ENSMUSG00000082579	NA	NA	NA	2.458146351	-4.42710181	1.550790523	-2.854738756	0.004307224	0.016513735
1263	ENSMUSG00000105536	242809	Gm4959	ribosomal protein L3 pseudogene	6.856325673	-4.427677069	1.186780641	-3.730830211	0.00019085	0.001143053
1264	ENSMUSG00000027715	12428	Ccna2	cyclin A2	76.60893919	-4.437036302	0.446397508	-9.939652929	2.80E-23	6.01E-21
1265	ENSMUSG00000041449	546546	Serpina3h	serine (or cysteine) peptidase inhibitor, clade A, member 3H	53.85170078	-4.438040898	0.501171232	-8.855338481	8.34E-19	9.14E-17
1266	ENSMUSG00000046341	NA	NA	NA	33.38850035	-4.44252764	0.574855899	-7.728071766	1.09E-14	6.53E-13
1267	ENSMUSG00000101468	NA	NA	NA	1.307370388	-4.444241907	1.778317125	-2.49912788	0.012449938	0.039726053
1268	ENSMUSG00000090460	NA	NA	NA	38.86476751	-4.44504646	0.527337742	-8.42922117	3.48E-17	2.94E-15
1269	ENSMUSG00000035683	17279	Melk	maternal embryonic leucine zipper kinase	19.73444768	-4.445546519	0.67154481	-6.619880685	3.59E-11	1.14E-09
1270	ENSMUSG00000037280	207839	Galnt6	polypeptide N-acetylgalactosaminyltransferase 6	34.10405686	-4.44557849	0.567997001	-7.826764022	5.01E-15	3.19E-13
1271	ENSMUSG00000103801	NA	NA	NA	1.951284744	-4.448637629	1.528704305	-2.910070714	0.00361347	0.014267493
1272	ENSMUSG00000115067	319446	Dpep2	dipeptidase 2	34.76818937	-4.451450351	0.542463021	-8.205997786	2.29E-16	1.79E-14
1273	ENSMUSG00000115101	665768	Gm7778	predicted gene 7778	1.510422211	-4.453253532	1.638068917	-2.718599617	0.006555891	0.023393563
1274	ENSMUSG00000025491	68713	Ifitm1	interferon induced transmembrane protein 1	80.46967334	-4.453855794	0.418888729	-10.63255105	2.10E-26	7.58E-24
1275	ENSMUSG00000061330	NA	NA	NA	5.041469956	-4.455197229	1.204886667	-3.69760688	0.000217642	0.00128154
1276	ENSMUSG00000098348	194735	Btg1c	BTG anti-proliferation factor 1C	1.417119717	-4.457133513	1.802221527	-2.473132989	0.013393429	0.042230206
1277	ENSMUSG00000080892	668606	Gm9266	predicted gene 9266	1.331732195	-4.457242561	1.818816746	-2.450627625	0.01426074	0.044519002
1278	ENSMUSG00000038379	22137	Ttk	Ttk protein kinase	12.65910736	-4.458823129	0.807121551	-5.524351476	3.31E-08	5.24E-07
1279	ENSMUSG00000055717	105439	Slain1	SLAIN motif family, member 1	4.58058018	-4.461606028	1.259027641	-3.543691879	0.000394566	0.002148439
1280	ENSMUSG00000085786	NA	NA	NA	3.788870616	-4.462303268	1.394499778	-3.199931143	0.001374604	0.00621715
1281	ENSMUSG00000034311	16571	Kif4	kinesin family member 4	23.11146149	-4.467983147	0.644075366	-6.937050206	4.00E-12	1.57E-10
1282	ENSMUSG00000020330	15366	Hmmr	hyaluronan mediated motility receptor (RHAMM)	21.46649885	-4.472726521	0.714551559	-6.25948746	3.86E-10	9.77E-09
1283	ENSMUSG00000079227	12774	Ccr5	chemokine (C-C motif) receptor 5	72.51676032	-4.474751441	0.5044574	-8.870424819	7.29E-19	8.06E-17
1284	ENSMUSG00000029414	208628	Kntc1	kinetochore associated 1	23.9132627	-4.477037409	0.650790722	-6.879381124	6.01E-12	2.27E-10
1285	ENSMUSG00000020901	320207	Pik3r5	phosphoinositide-3-kinase regulatory subunit 5	118.0482897	-4.481082568	0.485963544	-9.221026187	2.94E-20	3.96E-18
1286	ENSMUSG00000038246	108161	Fam50b	family with sequence similarity 50, member B	3.024102483	-4.488385781	1.475591246	-3.041754139	0.002352039	0.009874677
1287	ENSMUSG00000052861	330355	Dnah6	dynein, axonemal, heavy chain 6	1.337553687	-4.488814746	1.807270562	-2.48375359	0.013000573	0.041200739
1288	ENSMUSG00000096486	NA	NA	NA	12.1548159	-4.491206648	0.847968271	-5.296432429	1.18E-07	1.66E-06
1289	ENSMUSG00000033952	12316	Aspm	abnormal spindle microtubule assembly	38.46447528	-4.494973452	0.560241303	-8.023281085	1.03E-15	7.40E-14
1290	ENSMUSG00000081875	100040795	Gm15223	predicted gene 15223	2.357964501	-4.497102004	1.585049324	-2.837200039	0.004551109	0.017260467
1291	ENSMUSG00000081390	NA	NA	NA	6.114509389	-4.501966486	1.18002836	-3.815134142	0.000136109	0.000853143
1292	ENSMUSG00000081026	NA	NA	NA	1.83125295	-4.502111207	1.791042098	-2.513682516	0.011947794	0.038450857
1293	ENSMUSG00000061486	382099	Gm5161	predicted pseudogene 5161	4.845437357	-4.505693081	1.264525507	-3.563149224	0.000366432	0.002015377
1294	ENSMUSG00000093973	668727	Mrgpra2a	MAS-related GPR, member A2A	1.936729353	-4.512903787	1.72602266	-2.614626036	0.00893252	0.030155517
1295	ENSMUSG00000019942	12534	Cdk1	cyclin-dependent kinase 1	40.69656157	-4.516695465	0.577319964	-7.823556684	5.14E-15	3.26E-13
1296	ENSMUSG00000115370	NA	NA	NA	2.673032747	-4.517371835	1.488614556	-3.034614848	0.00240843	0.010060407
1297	ENSMUSG00000112007	100416456	Gm18119	ribosomal protein L15 pseudogene	32.6900076	-4.518485431	0.574426778	-7.866077281	3.66E-15	2.41E-13
1298	ENSMUSG00000114447	NA	NA	NA	2.414923732	-4.520344525	1.679045873	-2.69221026	0.007098018	0.025000772
1299	ENSMUSG00000086743	NA	NA	NA	17.74946836	-4.520838429	0.724749084	-6.237798062	4.44E-10	1.10E-08
1300	ENSMUSG00000114756	NA	NA	NA	1.642533239	-4.527454856	1.644155929	-2.753665135	0.005893203	0.021446577
1301	ENSMUSG00000059657	268885	Stfa2l1	stefin A2 like 1	4.834502474	-4.527920954	1.242373838	-3.644572041	0.000267837	0.001531516
1302	ENSMUSG00000083422	NA	NA	NA	16.81505009	-4.52870768	0.724181117	-6.253556703	4.01E-10	1.01E-08
1303	ENSMUSG00000028678	73804	Kif2c	kinesin family member 2C	23.38915827	-4.5341942	0.713019056	-6.359148692	2.03E-10	5.43E-09
1304	ENSMUSG00000113568	115487968	Gm46369	40S ribosomal protein S25 pseudogene	10.75653524	-4.537521997	0.92119888	-4.925670339	8.41E-07	9.61E-06
1305	ENSMUSG00000030677	110033	Kif22	kinesin family member 22	32.74901773	-4.540148789	0.609538648	-7.448500283	9.44E-14	4.87E-12
1306	ENSMUSG00000098179	667572	Gm8709	glyceraldehyde-3-phosphate dehydrogenase pseudogene	25.02333605	-4.543437196	0.605858841	-7.499167943	6.42E-14	3.39E-12
1307	ENSMUSG00000081657	NA	NA	NA	5.5897708	-4.543762189	1.224005079	-3.712208606	0.000205459	0.001218146
1308	ENSMUSG00000075012	14221	Fjx1	four jointed box 1	75.15632758	-4.564366155	0.496045321	-9.201510351	3.53E-20	4.59E-18
1309	ENSMUSG00000098035	384643	Gm5335	glyceraldehyde-3-phosphate dehydrogenase pseudogene	44.82647264	-4.57876325	0.514326848	-8.902438724	5.46E-19	6.23E-17
1310	ENSMUSG00000109492	102636953	Gm33882	predicted gene, 33882	5.196014758	-4.582851575	1.263081562	-3.628310088	0.000285282	0.001617204
1311	ENSMUSG00000103312	626461	Gm6677	predicted gene 6677	2.644393893	-4.58298003	1.627100097	-2.81665525	0.004852658	0.018235814
1312	ENSMUSG00000108089	100041116	Gm3148	high mobility group box 2 pseudogene	4.924238268	-4.595036066	1.338980898	-3.431741314	0.000599719	0.003076641
1313	ENSMUSG00000063548	223745	Gm4825	ribosomal protein L27 pseudogene	1.614525542	-4.599089901	1.747877175	-2.631243182	0.008507314	0.029008737
1314	ENSMUSG00000047562	17384	Mmp10	matrix metallopeptidase 10	1.844957245	-4.612058446	1.772038994	-2.602684514	0.009249703	0.03106677
1315	ENSMUSG00000083804	269292	Gm13676	calcyclin binding protein pseudogene	1.549266434	-4.614906204	1.875390526	-2.460770778	0.013863891	0.043480524
1316	ENSMUSG00000082646	NA	NA	NA	5.658687956	-4.615303048	1.237970287	-3.728121019	0.000192913	0.001153246
1317	ENSMUSG00000027347	19419	Rasgrp1	RAS guanyl releasing protein 1	17.32533472	-4.617611232	0.742587758	-6.218270074	5.03E-10	1.23E-08
1318	ENSMUSG00000028874	14191	Fgr	FGR proto-oncogene, Src family tyrosine kinase	43.3631185	-4.622810261	0.542995112	-8.513539369	1.69E-17	1.48E-15
1319	ENSMUSG00000082006	667906	Gm13649	proteasome (prosome, macropain) subunit, beta type 3 pseudogene	1.653797367	-4.624514735	1.687038506	-2.741202835	0.006121471	0.022126866
1320	ENSMUSG00000083777	NA	NA	NA	1.741111586	-4.624610369	1.684234517	-2.745823293	0.006035926	0.021852126
1321	ENSMUSG00000082792	NA	NA	NA	2.94107291	-4.624885432	1.544234547	-2.994937162	0.002745014	0.011260149
1322	ENSMUSG00000108292	NA	NA	NA	1.470684287	-4.627397477	1.909848852	-2.42291293	0.015396616	0.047448666
1323	ENSMUSG00000052142	320484	Rasal3	RAS protein activator like 3	16.05175036	-4.627450512	0.738686042	-6.264434754	3.74E-10	9.51E-09
1324	ENSMUSG00000104775	666597	Gm8182	ribosomal protein L7A pseudogene	2.695630026	-4.629621191	1.759634983	-2.631012247	0.008513097	0.029015666
1325	ENSMUSG00000003882	16197	Il7r	interleukin 7 receptor	6.431705059	-4.637628879	1.255244409	-3.694602298	0.000220231	0.001294401
1326	ENSMUSG00000083796	NA	NA	NA	1.752984652	-4.639460088	1.744323505	-2.659747504	0.007819925	0.027124607
1327	ENSMUSG00000083681	625969	Gm6640	ATP-binding cassette, sub-family E (OABP), member 1 pseudogene	1.730480246	-4.640396786	1.585368894	-2.927013898	0.003422336	0.013611397
1328	ENSMUSG00000081231	21455	Tcp1-ps1	t-complex protein 1, pseudogene 1	3.009909917	-4.645899982	1.572871951	-2.953768729	0.003139192	0.012640135
1329	ENSMUSG00000052270	14289	Fpr2	formyl peptide receptor 2	17.27621282	-4.646226395	0.78139529	-5.946063992	2.75E-09	5.71E-08
1330	ENSMUSG00000096719	235712	Mrgpra2b	MAS-related GPR, member A2B	1.921931506	-4.6483103	1.618405118	-2.872154968	0.00407683	0.015768351
1331	ENSMUSG00000071036	NA	NA	NA	22.46904017	-4.665151108	0.780192895	-5.979484223	2.24E-09	4.76E-08
1332	ENSMUSG00000013584	19378	Aldh1a2	aldehyde dehydrogenase family 1, subfamily A2	51.99323898	-4.66530995	0.550948672	-8.467776014	2.50E-17	2.14E-15
1333	ENSMUSG00000025582	18164	Nptx1	neuronal pentraxin 1	1.48639075	-4.665338619	1.742918181	-2.67673989	0.007434232	0.026025053
1334	ENSMUSG00000050350	110168	Gpr18	G protein-coupled receptor 18	1.898408736	-4.665501912	1.832956606	-2.54534226	0.010917068	0.035675189
1335	ENSMUSG00000110224	547011	Gm6011	WW domain binding protein 11 pseudogene	1.597387254	-4.67604891	1.69672548	-2.755925437	0.005852634	0.021319763
1336	ENSMUSG00000098121	NA	NA	NA	1.423363813	-4.691750742	1.87937869	-2.496437129	0.01254479	0.039971654
1337	ENSMUSG00000110563	NA	NA	NA	1.428087155	-4.691795121	1.84362911	-2.5448693	0.010931865	0.035713102
1338	ENSMUSG00000006398	107995	Cdc20	cell division cycle 20	33.62533612	-4.692405408	0.607918399	-7.718808013	1.17E-14	6.93E-13
1339	ENSMUSG00000025044	20288	Msr1	macrophage scavenger receptor 1	212.9541612	-4.695940176	0.397147108	-11.82418323	2.93E-32	2.84E-29
1340	ENSMUSG00000103792	NA	NA	NA	5.467057785	-4.701488381	1.32855547	-3.538797202	0.000401955	0.002181818
1341	ENSMUSG00000113572	NA	NA	NA	1.417632268	-4.70357945	1.842271823	-2.55314085	0.010675631	0.035014192
1342	ENSMUSG00000084202	NA	NA	NA	1.804929199	-4.703599701	1.783520669	-2.637255505	0.008357985	0.028578505
1343	ENSMUSG00000081770	NA	NA	NA	1.609704077	-4.704051972	1.754377056	-2.68132324	0.007333164	0.025711512
1344	ENSMUSG00000102037	12044	Bcl2a1a	B cell leukemia/lymphoma 2 related protein A1a	5.971197388	-4.706187769	1.307401073	-3.599651144	0.000318644	0.001782835
1345	ENSMUSG00000059483	433319	Gm5528	predicted gene 5528	6.194180833	-4.707288598	1.25520003	-3.750229832	0.000176673	0.001071347
1346	ENSMUSG00000085610	100415993	Gm14747	actin, beta pseudogene	3.066572696	-4.708336418	1.451915792	-3.242844003	0.00118343	0.005475476
1347	ENSMUSG00000047959	16491	Kcna3	potassium voltage-gated channel, shaker-related subfamily, member 3	8.534154868	-4.712631101	1.074461546	-4.386039798	1.15E-05	9.81E-05
1348	ENSMUSG00000006345	14598	Ggt1	gamma-glutamyltransferase 1	1.631038139	-4.714754076	1.674701068	-2.815280986	0.00487346	0.01829553
1349	ENSMUSG00000059639	474145	Clec4a4	C-type lectin domain family 4, member a4	4.027458927	-4.719233646	1.414164835	-3.337117096	0.000846523	0.004131327
1350	ENSMUSG00000080718	666277	Gm8019	ribosomal protein S7 pseudogene	8.658225569	-4.731320365	1.01966917	-4.640054347	3.48E-06	3.45E-05
1351	ENSMUSG00000064246	12654	Chil1	chitinase-like 1	103.9914852	-4.732394203	0.748988717	-6.318378499	2.64E-10	6.95E-09
1352	ENSMUSG00000022657	84544	Cd96	CD96 antigen	3.333117878	-4.734409726	1.481884633	-3.194857156	0.001399001	0.006308344
1353	ENSMUSG00000031765	17748	Mt1	metallothionein 1	2248.571078	-4.741566099	0.624755096	-7.589479671	3.21E-14	1.76E-12
1354	ENSMUSG00000082008	NA	NA	NA	1.476308813	-4.742698782	1.868762308	-2.537882299	0.011152549	0.036301407
1355	ENSMUSG00000031004	17345	Mki67	antigen identified by monoclonal antibody Ki 67	195.6463949	-4.74561727	0.409243171	-11.59608177	4.31E-31	3.18E-28
1356	ENSMUSG00000081732	NA	NA	NA	3.371692449	-4.747984148	1.678949275	-2.827949729	0.004684716	0.017702921
1357	ENSMUSG00000015314	30925	Slamf6	SLAM family member 6	3.634884391	-4.749193539	1.582914668	-3.000283992	0.00269728	0.011092843
1358	ENSMUSG00000082601	621573	Gm12700	predicted gene 12700	1.666403722	-4.753471368	1.808776449	-2.628003793	0.008588756	0.029208705
1359	ENSMUSG00000032218	12442	Ccnb2	cyclin B2	36.69089446	-4.765126981	0.566241739	-8.415358051	3.92E-17	3.27E-15
1360	ENSMUSG00000112491	100503624	Gm19801	nucleoporin 88 pseudogene	1.566757126	-4.768086887	1.900218048	-2.50923145	0.012099418	0.038823742
1361	ENSMUSG00000047798	246746	Cd300lf	CD300 molecule like family member F	13.08105748	-4.776519637	0.889428377	-5.370325212	7.86E-08	1.15E-06
1362	ENSMUSG00000084299	625835	Gm6630	predicted pseudogene 6630	1.477474587	-4.777918036	1.858384591	-2.571006056	0.010140355	0.033504394
1363	ENSMUSG00000082930	100418156	Gm13462	ash2 (absent, small, or homeotic)-like pseudogene	1.497171247	-4.777944599	1.861447138	-2.566790376	0.010264464	0.033841242
1364	ENSMUSG00000031443	14068	F7	coagulation factor VII	2.729185043	-4.77952053	1.553296324	-3.077017859	0.002090828	0.008934082
1365	ENSMUSG00000022033	52033	Pbk	PDZ binding kinase	18.89047378	-4.796627771	0.731662501	-6.555792819	5.53E-11	1.67E-09
1366	ENSMUSG00000105384	NA	NA	NA	1.516746412	-4.8022414	1.858844015	-2.583455825	0.009781599	0.032532826
1367	ENSMUSG00000083588	NA	NA	NA	1.587273216	-4.802457715	1.852849851	-2.591930324	0.00954391	0.031891983
1368	ENSMUSG00000112740	666738	Gm8264	predicted gene 8264	8.863585225	-4.811923808	1.032864072	-4.658816141	3.18E-06	3.18E-05
1369	ENSMUSG00000112697	666501	Gm8137	predicted gene 8137	8.863585225	-4.811923808	1.032864072	-4.658816141	3.18E-06	3.18E-05
1370	ENSMUSG00000081257	NA	NA	NA	1.615138932	-4.812182534	1.742356721	-2.76188135	0.005746936	0.020982605
1371	ENSMUSG00000083041	100040018	Gmfg-ps	glia maturation factor, gamma, pseudogene	50.7891863	-4.812291881	0.500873301	-9.607802746	7.41E-22	1.30E-19
1372	ENSMUSG00000114295	100039983	Gm2534	predicted gene 2534	1.73594513	-4.812906676	1.896382462	-2.537940934	0.01115068	0.036300612
1373	ENSMUSG00000039187	208836	Fanci	Fanconi anemia, complementation group I	24.62600923	-4.812955427	0.650813867	-7.395287147	1.41E-13	7.15E-12
1374	ENSMUSG00000040412	229722	Elapor1	endosome-lysosome associated apoptosis and autophagy regulator 1	6.276230885	-4.814379141	1.228196874	-3.91987575	8.86E-05	0.000586225
1375	ENSMUSG00000083488	667241	Gm8534	predicted gene 8534	3.380780639	-4.815612018	1.505849235	-3.197937686	0.001384142	0.006252696
1376	ENSMUSG00000109580	666746	Gm8268	predicted gene 8268	6.112841714	-4.819660796	1.194947415	-4.033366435	5.50E-05	0.000385868
1377	ENSMUSG00000114844	100418454	Gm19222	predicted gene, 19222	1.621351531	-4.824295874	1.741860864	-2.76962183	0.005612141	0.020591362
1378	ENSMUSG00000042489	269582	Clspn	claspin	20.43626344	-4.826678305	0.69878477	-6.907245992	4.94E-12	1.90E-10
1379	ENSMUSG00000111251	100417534	Gm18671	small nuclear ribonucleoprotein B pseudogene	1.627997001	-4.826728873	1.892332617	-2.550676784	0.010751398	0.035199731
1380	ENSMUSG00000037544	218977	Dlgap5	DLG associated protein 5	15.38721831	-4.82686926	0.781539436	-6.176104538	6.57E-10	1.57E-08
1381	ENSMUSG00000097804	102634900	Gm16685	predicted gene, 16685	3.182318376	-4.832766858	1.437006641	-3.363079001	0.000770783	0.003810781
1382	ENSMUSG00000110964	100417983	Gm20953	family with sequence similarity 60, member A pseudogene	1.886603737	-4.83391473	1.567548458	-3.083741818	0.002044149	0.008753031
1383	ENSMUSG00000082862	NA	NA	NA	1.846745303	-4.835468891	1.752205776	-2.759646702	0.00578639	0.021109416
1384	ENSMUSG00000084031	664945	Gm7416	methionine aminopeptidase 2 pseudogene	1.640150592	-4.835892043	1.720706848	-2.81041018	0.00494784	0.018534291
1385	ENSMUSG00000114409	668201	Gm9042	IK cytokine pseudogene	6.201021491	-4.836969601	1.2407154	-3.898532735	9.68E-05	0.000633802
1386	ENSMUSG00000030707	12721	Coro1a	coronin, actin binding protein 1A	485.8132419	-4.837197595	0.344842342	-14.02727279	1.06E-44	5.93E-41
1387	ENSMUSG00000005800	17394	Mmp8	matrix metallopeptidase 8	8.992524558	-4.849329537	1.015367629	-4.775934743	1.79E-06	1.88E-05
1388	ENSMUSG00000092054	74947	Kif4-ps	kinesin family member 4, pseudogene	1.940806828	-4.85002471	1.837095232	-2.640050785	0.00828936	0.028395982
1389	ENSMUSG00000100218	NA	NA	NA	1.569804012	-4.850429323	1.896500111	-2.5575687	0.010540673	0.034642719
1390	ENSMUSG00000082480	627160	Gm11687	ribosomal protein S2 pseudogene	21.49789127	-4.850566452	0.75834782	-6.396229177	1.59E-10	4.36E-09
1391	ENSMUSG00000090489	108167670	Gm17415	predicted gene, 17415	6.239127078	-4.854906113	1.193654482	-4.067262502	4.76E-05	0.000339481
1392	ENSMUSG00000110840	NA	NA	NA	3.347453371	-4.855853731	1.464635988	-3.315399711	0.000915122	0.004419628
1393	ENSMUSG00000113790	NA	NA	NA	1.951884444	-4.858249532	1.718101021	-2.82768561	0.004688583	0.017714537
1394	ENSMUSG00000106101	NA	NA	NA	1.676687736	-4.859644884	1.82176191	-2.66755214	0.007640603	0.026602233
1395	ENSMUSG00000028262	80797	Clca3a2	chloride channel accessory 3A2	13.45416626	-4.860263368	0.881182879	-5.515612574	3.48E-08	5.50E-07
1396	ENSMUSG00000113148	NA	NA	NA	1.488738715	-4.860588913	1.96987433	-2.467461421	0.013607488	0.042808526
1397	ENSMUSG00000103665	NA	NA	NA	1.471714876	-4.860748546	1.972549574	-2.464195886	0.013732104	0.043121662
1398	ENSMUSG00000102609	100417160	Gm18432	splicing factor 3a, subunit 3 pseudogene	3.421829272	-4.862663617	1.502485652	-3.23641268	0.001210423	0.005579576
1399	ENSMUSG00000114155	666220	Gm7986	predicted gene 7986	3.467043032	-4.866436625	1.432845432	-3.396344445	0.000682924	0.003444957
1400	ENSMUSG00000020914	21973	Top2a	topoisomerase (DNA) II alpha	192.3348112	-4.867140508	0.605674813	-8.035897164	9.29E-16	6.72E-14
1401	ENSMUSG00000109611	NA	NA	NA	1.687529614	-4.869429127	1.832503873	-2.65725448	0.007877995	0.02728792
1402	ENSMUSG00000081973	NA	NA	NA	1.867014961	-4.870052451	1.736054382	-2.805241875	0.005027883	0.018779283
1403	ENSMUSG00000073008	213439	Gpr174	G protein-coupled receptor 174	3.33841641	-4.873310881	1.443407034	-3.376255462	0.000734797	0.003661207
1404	ENSMUSG00000083291	NA	NA	NA	1.871297653	-4.878234266	1.618402304	-3.014228449	0.002576337	0.010648353
1405	ENSMUSG00000107628	NA	NA	NA	1.776927082	-4.878598842	1.626618605	-2.999227248	0.002706653	0.011121455
1406	ENSMUSG00000027702	71827	Lrrc34	leucine rich repeat containing 34	1.77251602	-4.881604796	1.672080515	-2.919479507	0.003506164	0.013905214
1407	ENSMUSG00000112234	NA	NA	NA	1.601084347	-4.882506758	1.823256609	-2.677904325	0.007408438	0.025946944
1408	ENSMUSG00000114862	NA	NA	NA	3.031132419	-4.886631798	1.576025763	-3.100604009	0.001931264	0.008321654
1409	ENSMUSG00000112434	665342	Gm7594	enolase 2, gamma neuronal pseudogene	3.229888395	-4.892057206	1.520971817	-3.216402271	0.001298087	0.005918982
1410	ENSMUSG00000056071	20202	S100a9	S100 calcium binding protein A9 (calgranulin B)	174.7636292	-4.894421003	0.479007725	-10.21783312	1.65E-24	4.19E-22
1411	ENSMUSG00000024803	107765	Ankrd1	ankyrin repeat domain 1 (cardiac muscle)	745.621937	-4.894934376	0.625418127	-7.826658941	5.01E-15	3.19E-13
1412	ENSMUSG00000079597	433016	Cstdc4	cystatin domain containing 4	3.143027635	-4.897320681	1.519669904	-3.222621353	0.001270233	0.005808564
1413	ENSMUSG00000083421	NA	NA	NA	1.717402627	-4.903130853	1.734157445	-2.82738506	0.004692986	0.017717892
1414	ENSMUSG00000113091	NA	NA	NA	1.715350113	-4.903373575	1.756812204	-2.79106302	0.005253524	0.019467303
1415	ENSMUSG00000082543	NA	NA	NA	12.58534035	-4.907269717	0.8860092	-5.538621625	3.05E-08	4.87E-07
1416	ENSMUSG00000044103	215257	Il36g	interleukin 36G	4.500260157	-4.912109297	1.400862171	-3.506490073	0.000454058	0.002422801
1417	ENSMUSG00000106640	NA	NA	NA	1.813718311	-4.914128023	1.805593525	-2.721613671	0.006496404	0.023222072
1418	ENSMUSG00000110113	NA	NA	NA	1.716851373	-4.914248163	1.803896735	-2.724240289	0.00644496	0.023071387
1419	ENSMUSG00000080774	NA	NA	NA	9.536735207	-4.927601904	0.992646755	-4.964104181	6.90E-07	8.04E-06
1420	ENSMUSG00000024056	67052	Ndc80	NDC80 kinetochore complex component	19.43736761	-4.935977298	0.707380998	-6.977820037	3.00E-12	1.21E-10
1421	ENSMUSG00000114020	NA	NA	NA	1.657751018	-4.936227894	1.781396555	-2.770987672	0.005588654	0.02051529
1422	ENSMUSG00000099732	NA	NA	NA	2.03311236	-4.936420174	1.776035065	-2.779460987	0.005444919	0.020069649
1423	ENSMUSG00000056054	20201	S100a8	S100 calcium binding protein A8 (calgranulin A)	94.53080826	-4.942837971	0.544118039	-9.084128109	1.05E-19	1.27E-17
1424	ENSMUSG00000112686	NA	NA	NA	1.775527918	-4.951445074	1.943568059	-2.547605705	0.010846499	0.035460135
1425	ENSMUSG00000027636	77799	Sla2	Src-like-adaptor 2	4.029341611	-4.956919203	1.426856645	-3.47401347	0.000512735	0.002684624
1426	ENSMUSG00000076480	100124698	Trbv29	T cell receptor beta, variable 29	1.859417288	-4.957061406	1.757011807	-2.821302273	0.004782911	0.018010046
1427	ENSMUSG00000106117	NA	NA	NA	1.879714501	-4.958789083	1.836002791	-2.700861408	0.006916015	0.024459932
1428	ENSMUSG00000019987	11846	Arg1	arginase, liver	10.35746186	-4.960714205	1.8737241	-2.647515825	0.008108556	0.027922116
1429	ENSMUSG00000111974	217390	Gm4803	heat shock protein 1 (chaperonin) pseudogene 9	3.931431416	-4.964789925	1.514838216	-3.27743905	0.001047533	0.004942889
1430	ENSMUSG00000035448	12771	Ccr3	chemokine (C-C motif) receptor 3	1.856382884	-4.966011765	1.614624349	-3.075645284	0.002100476	0.008965024
1431	ENSMUSG00000105188	NA	NA	NA	1.593676345	-4.968006842	1.906477082	-2.605857101	0.009164469	0.030818216
1432	ENSMUSG00000027863	12481	Cd2	CD2 antigen	6.839606143	-4.974472637	1.234319429	-4.03013395	5.57E-05	0.000390111
1433	ENSMUSG00000105914	100462736	Gm19243	ribosomal protein S27 pseudogene	13.83950161	-4.975216873	0.883521936	-5.631118677	1.79E-08	3.02E-07
1434	ENSMUSG00000099423	100384879	Gm17826	ribosomal protein L7A pseudogene	3.401617884	-4.978561924	1.463711186	-3.401328056	0.000670593	0.003391198
1435	ENSMUSG00000080793	NA	NA	NA	1.873523646	-4.986099608	1.596828668	-3.122501309	0.001793213	0.007827962
1436	ENSMUSG00000110044	115486941	Gm45434	60S ribosomal protein L37 pseudogene	1.790658806	-4.987185448	1.673623154	-2.979873597	0.002883673	0.011751298
1437	ENSMUSG00000081747	623355	Rpl7a-ps9	ribosomal protein L7A, pseudogene 9	1.805135641	-4.988521739	1.798971439	-2.772985512	0.005554459	0.020403557
1438	ENSMUSG00000106100	NA	NA	NA	1.805435918	-4.988578333	1.776822353	-2.807584182	0.004991463	0.018657054
1439	ENSMUSG00000081719	667920	Gm13726	ribosomal protein L7A pseudogene	1.720198535	-4.989912136	1.967368647	-2.536338141	0.011201851	0.036440661
1440	ENSMUSG00000086150	414068	Bach2os	BTB and CNC homology 2, opposite strand	1.606431581	-4.990127824	1.935889081	-2.577693048	0.009946231	0.032979995
1441	ENSMUSG00000099627	627430	Gm6757	heat shock protein 1 (chaperonin) pseudogene 6	1.901158827	-5.000242243	1.757046816	-2.845821863	0.004429697	0.016881941
1442	ENSMUSG00000083547	100504380	Gm13321	predicted gene 13321	6.311055644	-5.001885026	1.391612403	-3.594309029	0.000325254	0.001813889
1443	ENSMUSG00000105817	692166	Igkv15-97	immunoglobulin kappa chain variable 15-97	4.853677557	-5.00330444	1.80140949	-2.777438704	0.005478917	0.020168768
1444	ENSMUSG00000095895	NA	NA	NA	2.110027818	-5.007446086	1.640973901	-3.051508671	0.002276945	0.009604504
1445	ENSMUSG00000092305	75456	Prps1l1	phosphoribosyl pyrophosphate synthetase 1-like 1	3.184121121	-5.00829476	1.565965454	-3.198215356	0.00138281	0.006247941
1446	ENSMUSG00000111999	NA	NA	NA	1.812222632	-5.009462323	1.786016578	-2.804824089	0.005034405	0.018792421
1447	ENSMUSG00000083766	NA	NA	NA	1.730132806	-5.009744346	1.7786992	-2.816521392	0.004854681	0.018237282
1448	ENSMUSG00000104899	NA	NA	NA	1.734706009	-5.009838349	1.776415563	-2.820195034	0.004799447	0.018066224
1449	ENSMUSG00000114886	115488153	Gm48432	60S ribosomal protein L17 pseudogene	14.30208808	-5.010902545	0.846622417	-5.918698164	3.24E-09	6.64E-08
1450	ENSMUSG00000107154	NA	NA	NA	1.641898003	-5.010927373	1.915735539	-2.615667597	0.008905321	0.030095513
1451	ENSMUSG00000105028	100417663	Gm18747	U2 small nuclear ribonucleoprotein B pseudogene	1.722048469	-5.018381383	1.745139801	-2.875632875	0.004032184	0.015619996
1452	ENSMUSG00000071680	NA	NA	NA	3.498622971	-5.027322423	1.483068143	-3.389812158	0.000699405	0.003516218
1453	ENSMUSG00000110700	384868	Gm5357	NDC80 homolog, kinetochore complex component pseudogene	1.751246216	-5.030385824	1.793659424	-2.804537895	0.005038876	0.018800851
1454	ENSMUSG00000026581	20343	Sell	selectin, lymphocyte	29.85933202	-5.042443113	0.745619721	-6.762754488	1.35E-11	4.73E-10
1455	ENSMUSG00000113898	NA	NA	NA	1.66384882	-5.047149914	1.9118877	-2.63987781	0.008293592	0.028401774
1456	ENSMUSG00000083431	NA	NA	NA	10.96925455	-5.049237321	0.973654626	-5.185860761	2.15E-07	2.82E-06
1457	ENSMUSG00000082175	NA	NA	NA	1.884438197	-5.052251924	1.907120022	-2.649152579	0.008069389	0.027808663
1458	ENSMUSG00000066478	436081	Gm5745	ribosomal protein L36 pseudogene	10.5078785	-5.053489652	1.078824514	-4.68425549	2.81E-06	2.85E-05
1459	ENSMUSG00000025165	209588	Sectm1a	secreted and transmembrane 1A	2.139660953	-5.056322638	1.599116755	-3.161947131	0.00156718	0.006953079
1460	ENSMUSG00000026117	22637	Zap70	zeta-chain (TCR) associated protein kinase	48.37127764	-5.057679456	0.595777765	-8.489204788	2.08E-17	1.80E-15
1461	ENSMUSG00000109830	NA	NA	NA	1.852039924	-5.05781537	1.666265491	-3.035419864	0.00240201	0.010039218
1462	ENSMUSG00000057370	667610	Gm8724	predicted pseudogene 8724	14.79343059	-5.059297258	0.844911983	-5.987957755	2.12E-09	4.54E-08
1463	ENSMUSG00000114588	623241	Gm6411	SWI/SNF related, matrix associated, actin dependent regulator of chromatin, subfamily e, member 1 pseudogene	3.634508539	-5.071060925	1.587908561	-3.193547192	0.001405364	0.006333203
1464	ENSMUSG00000083378	NA	NA	NA	8.159026049	-5.071983838	1.174897567	-4.316958328	1.58E-05	0.000129144
1465	ENSMUSG00000021569	69716	Trip13	thyroid hormone receptor interactor 13	15.46979844	-5.076966775	0.855077468	-5.937434868	2.90E-09	5.99E-08
1466	ENSMUSG00000027326	76464	Knl1	kinetochore scaffold 1	20.55337596	-5.077703776	0.815079851	-6.229701018	4.67E-10	1.15E-08
1467	ENSMUSG00000031757	17752	Mt4	metallothionein 4	1.801267418	-5.079038692	1.751442052	-2.899918206	0.0037326	0.014670492
1468	ENSMUSG00000083200	NA	NA	NA	15.9491881	-5.082943515	0.941990678	-5.395959465	6.82E-08	1.01E-06
1469	ENSMUSG00000092508	100043140	H2-M10.5-ps1	histocompatibility 2, M region locus 10.5, pseudogene 1	2.15590611	-5.08586096	1.518965395	-3.348240175	0.000813265	0.0039873
1470	ENSMUSG00000100700	NA	NA	NA	1.919857403	-5.10589575	1.62749043	-3.137281581	0.001705223	0.007492656
1471	ENSMUSG00000099970	NA	NA	NA	1.919857403	-5.10589575	1.62749043	-3.137281581	0.001705223	0.007492656
1472	ENSMUSG00000101016	NA	NA	NA	1.919857403	-5.10589575	1.62749043	-3.137281581	0.001705223	0.007492656
1473	ENSMUSG00000091442	100418228	Gm17031	eukaryotic translation initiation factor 3, subunit D pseudogene	2.019421484	-5.10685007	1.728954707	-2.953721141	0.003139676	0.012640135
1474	ENSMUSG00000103902	NA	NA	NA	1.821718969	-5.106907585	1.735817491	-2.942076348	0.003260195	0.013064764
1475	ENSMUSG00000115411	629583	Gm6986	nuclear autoantigenic sperm protein (histone-binding) pseudogene	2.419834236	-5.107014913	1.763751538	-2.895541012	0.003785056	0.014840127
1476	ENSMUSG00000113627	102635105	Gm32526	predicted gene, 32526	7.573529933	-5.115715812	1.149610066	-4.449957393	8.59E-06	7.59E-05
1477	ENSMUSG00000102162	108167768	Gm2367	40S ribosomal protein S11-like	10.60939017	-5.116596607	0.987064254	-5.183651002	2.18E-07	2.85E-06
1478	ENSMUSG00000034883	69706	Lrr1	leucine rich repeat protein 1	4.24846811	-5.117295791	1.502148204	-3.40665174	0.00065765	0.003334041
1479	ENSMUSG00000081125	668913	Rpl26-ps5	ribosomal protein L26, pseudogene 5	7.329298911	-5.121683715	1.191255067	-4.299401409	1.71E-05	0.000138095
1480	ENSMUSG00000082503	NA	NA	NA	1.869035598	-5.121725715	2.000082824	-2.560756812	0.010444444	0.034356764
1481	ENSMUSG00000106530	NA	NA	NA	1.971897374	-5.122513644	2.04393349	-2.506203685	0.01220353	0.03909047
1482	ENSMUSG00000083468	108168434	Gm9431	predicted gene 9431	3.969279122	-5.128891344	1.396418741	-3.672889224	0.000239823	0.001393795
1483	ENSMUSG00000089806	115488031	Gm16570	40S ribosomal protein S23 pseudogene	7.574811111	-5.129723739	1.21252715	-4.230605261	2.33E-05	0.000180883
1484	ENSMUSG00000104274	667801	Gm8823	predicted gene 8823	7.488518187	-5.139811097	1.190720217	-4.316556502	1.58E-05	0.000129284
1485	ENSMUSG00000082476	667878	Gm12242	ribosomal protein S6 pseudogene	7.781114676	-5.143007132	1.183256888	-4.346484002	1.38E-05	0.000114901
1486	ENSMUSG00000107856	665886	Gm7838	phosphoribosylaminoimidazole carboxylase, phosphoribosylaminoribosylaminoimidazole, succinocarboxamide synthetase pseudogene	2.008313024	-5.160124738	1.913338689	-2.696921756	0.006998371	0.024688698
1487	ENSMUSG00000080773	666766	Gm12955	cyclin H pseudogene	2.400586529	-5.16259708	1.588841701	-3.249283472	0.001156961	0.005368569
1488	ENSMUSG00000109086	NA	NA	NA	3.862763311	-5.163717433	1.446404359	-3.570037246	0.00035693	0.001969904
1489	ENSMUSG00000072596	13587	Ear2	eosinophil-associated, ribonuclease A family, member 2	6.757192605	-5.164215956	1.474264325	-3.50291048	0.000460204	0.002451497
1490	ENSMUSG00000034266	53314	Batf	basic leucine zipper transcription factor, ATF-like	23.71511427	-5.167339522	0.757474647	-6.821798649	8.99E-12	3.28E-10
1491	ENSMUSG00000108933	NA	NA	NA	2.098473062	-5.170936201	1.638087162	-3.156691733	0.001595699	0.007066665
1492	ENSMUSG00000028071	27371	Sh2d2a	SH2 domain containing 2A	2.264028282	-5.171044225	1.630265053	-3.17190399	0.001514431	0.006755249
1493	ENSMUSG00000081173	NA	NA	NA	1.999577159	-5.183965648	1.778564472	-2.914690881	0.00356041	0.014087854
1494	ENSMUSG00000107739	665831	Gm7812	ribosomal protein P0 pseudogene	1.931063337	-5.184077212	1.80319237	-2.874944071	0.004040991	0.015651399
1495	ENSMUSG00000067351	434460	Rps15a-ps2	ribosomal protein S15A, pseudogene 2	7.781895529	-5.18460124	1.161996365	-4.46180504	8.13E-06	7.25E-05
1496	ENSMUSG00000098524	NA	NA	NA	2.213169491	-5.188525334	1.588301776	-3.266712543	0.001088041	0.005099579
1497	ENSMUSG00000082991	100503867	Rps10-ps3	ribosomal protein S10, pseudogene 3	1.935085286	-5.190724311	1.74493984	-2.974729668	0.002932468	0.011924056
1498	ENSMUSG00000100697	NA	NA	NA	1.83709699	-5.191945584	1.867280316	-2.78048536	0.005427771	0.020023359
1499	ENSMUSG00000113819	NA	NA	NA	4.127822437	-5.192066076	1.457783334	-3.561617118	0.000368578	0.002024686
1500	ENSMUSG00000070691	12399	Runx3	runt related transcription factor 3	21.24672168	-5.192688184	0.74976533	-6.925751271	4.34E-12	1.69E-10
1501	ENSMUSG00000069044	107868	Usp9y	ubiquitin specific peptidase 9, Y chromosome	2.124873383	-5.198977378	1.69190231	-3.072859081	0.002120186	0.009038793
1502	ENSMUSG00000081056	NA	NA	NA	1.749061625	-5.199253888	2.031381849	-2.559466548	0.010483294	0.034469344
1503	ENSMUSG00000104043	NA	NA	NA	11.71702308	-5.206330188	0.997782791	-5.217899361	1.81E-07	2.42E-06
1504	ENSMUSG00000083047	668915	Gm14082	ribosomal protein L7A pseudogene	1.956649112	-5.209154492	1.745497869	-2.984337355	0.002841932	0.011595997
1505	ENSMUSG00000110588	NA	NA	NA	51.50547855	-5.221198171	0.605628641	-8.621121619	6.63E-18	6.47E-16
1506	ENSMUSG00000082312	382483	Gm11996	glyceraldehyde-3-phosphate dehydrogenase pseudogene	46.08072955	-5.224157433	0.645711949	-8.090538575	5.94E-16	4.41E-14
1507	ENSMUSG00000112710	NA	NA	NA	2.166336418	-5.226105301	1.673750131	-3.122392767	0.001793874	0.007828325
1508	ENSMUSG00000083546	NA	NA	NA	11.5411886	-5.230340544	0.962213763	-5.435736574	5.46E-08	8.27E-07
1509	ENSMUSG00000031233	18663	Pgk2	phosphoglycerate kinase 2	2.236284968	-5.233112229	1.599360778	-3.272002354	0.001067887	0.005023023
1510	ENSMUSG00000089748	NA	NA	NA	1.985082167	-5.234433674	1.701355138	-3.076626131	0.002093577	0.00894412
1511	ENSMUSG00000081998	NA	NA	NA	1.899544506	-5.235443909	1.838909173	-2.847037791	0.004412812	0.016831942
1512	ENSMUSG00000022651	245195	Retnlg	resistin like gamma	13.53675745	-5.241901088	1.044261553	-5.019720464	5.17E-07	6.20E-06
1513	ENSMUSG00000087135	NA	NA	NA	2.361728783	-5.241911881	1.620089096	-3.235570127	0.001214001	0.005594916
1514	ENSMUSG00000002033	12502	Cd3g	CD3 antigen, gamma polypeptide	2.188010166	-5.24426935	1.699677693	-3.085449301	0.002032449	0.008712945
1515	ENSMUSG00000092549	NA	NA	NA	2.190036366	-5.24478119	1.71206435	-3.063425268	0.002188189	0.009296786
1516	ENSMUSG00000093365	NA	NA	NA	3.268212965	-5.245618644	2.034198416	-2.578715332	0.009916847	0.032897205
1517	ENSMUSG00000085295	NA	NA	NA	2.285620572	-5.250203232	1.654683614	-3.172934807	0.001509064	0.006739381
1518	ENSMUSG00000064063	408058	BC048507	cDNA sequence BC048507	1.924105751	-5.253629478	1.820411056	-2.885957795	0.003902245	0.01522216
1519	ENSMUSG00000005824	50930	Tnfsf14	tumor necrosis factor (ligand) superfamily, member 14	2.768048415	-5.259488418	1.615395419	-3.255852008	0.001130527	0.005261197
1520	ENSMUSG00000024989	74107	Cep55	centrosomal protein 55	25.82952834	-5.260127362	0.715259957	-7.354147689	1.92E-13	9.50E-12
1521	ENSMUSG00000101656	666249	Gm8004	ribosomal protein L7A pseudogene	2.23551192	-5.260795388	1.968913525	-2.671928106	0.00754168	0.026339966
1522	ENSMUSG00000093751	100041386	Gm3307	high mobility group box 2 pseudogene	11.65421249	-5.26297605	1.008907947	-5.216507676	1.82E-07	2.44E-06
1523	ENSMUSG00000084940	NA	NA	NA	2.072104968	-5.26298212	1.780632537	-2.955681204	0.003119794	0.012569147
1524	ENSMUSG00000053219	379043	Raet1e	retinoic acid early transcript 1E	2.582073499	-5.26686008	1.577566607	-3.338597594	0.000842024	0.004113865
1525	ENSMUSG00000107484	667099	Nasp-ps1	nuclear autoantigenic sperm protein (histone-binding), pseudogene 1	2.309487649	-5.267672818	1.598454558	-3.295478617	0.000982542	0.004694693
1526	ENSMUSG00000076522	381778	Igkv16-104	immunoglobulin kappa variable 16-104	4.189478181	-5.268763884	1.81564653	-2.901866524	0.003709466	0.014594961
1527	ENSMUSG00000100592	NA	NA	NA	2.523226887	-5.269143304	1.689601047	-3.118572465	0.001817294	0.007908911
1528	ENSMUSG00000102254	100416888	Gm7496	cyclin-dependent kinase 7 pseudogene	1.938012671	-5.271592679	1.844301996	-2.858313167	0.004258998	0.016354085
1529	ENSMUSG00000074115	20208	Saa1	serum amyloid A 1	31.85913512	-5.288586797	0.677670221	-7.804071404	5.99E-15	3.74E-13
1530	ENSMUSG00000091315	100416279	Gm17214	ribosomal protein L17 pseudogene	2.258752557	-5.293368048	1.646273459	-3.215363778	0.001302793	0.005935796
1531	ENSMUSG00000110318	NA	NA	NA	2.351560562	-5.293677085	1.646725912	-3.214667995	0.001305955	0.005948787
1532	ENSMUSG00000115737	218997	Rpl19-ps3	ribosomal protein L19, pseudogene 3	7.977719264	-5.294666569	1.255904459	-4.215819548	2.49E-05	0.000191689
1533	ENSMUSG00000106369	NA	NA	NA	4.599431287	-5.296931112	1.387029859	-3.818902006	0.000134047	0.000841162
1534	ENSMUSG00000110299	100416080	Gm17910	nucleophosmin 1 pseudogene	1.878260223	-5.302256857	1.96952289	-2.692152948	0.007099238	0.025001129
1535	ENSMUSG00000082390	382508	Gm12136	eukaryotic translation initiation factor 4A1 pseudogene	8.173484641	-5.304926757	1.179661599	-4.49699029	6.89E-06	6.28E-05
1536	ENSMUSG00000020897	20877	Aurkb	aurora kinase B	21.37013245	-5.30839183	0.825727231	-6.428747453	1.29E-10	3.62E-09
1537	ENSMUSG00000113409	666786	Gm8288	high mobility group box 2 pseudogene	4.422137121	-5.308628924	1.487611987	-3.568557508	0.000358952	0.001979106
1538	ENSMUSG00000021228	171281	Acot3	acyl-CoA thioesterase 3	2.421804842	-5.310771584	1.575452486	-3.370950017	0.000749094	0.003718357
1539	ENSMUSG00000107514	NA	NA	NA	1.898349104	-5.314375349	1.999193797	-2.658259222	0.007854545	0.027223569
1540	ENSMUSG00000093283	NA	NA	NA	2.24589191	-5.317653975	1.598877851	-3.325866307	0.000881442	0.004278391
1541	ENSMUSG00000089868	NA	NA	NA	2.277518402	-5.318264248	1.660944104	-3.201952574	0.001364995	0.006183697
1542	ENSMUSG00000081975	NA	NA	NA	34.35154606	-5.322573719	0.665591438	-7.996758098	1.28E-15	9.09E-14
1543	ENSMUSG00000112061	NA	NA	NA	4.591664189	-5.334724935	1.396546622	-3.819940451	0.000133484	0.000839042
1544	ENSMUSG00000112196	NA	NA	NA	4.591664189	-5.334724935	1.396546622	-3.819940451	0.000133484	0.000839042
1545	ENSMUSG00000105221	668749	Gm9332	ribosomal protein L7A pseudogene	2.11368021	-5.335027728	1.698375116	-3.141254059	0.00168226	0.007403403
1546	ENSMUSG00000062296	320429	Trank1	tetratricopeptide repeat and ankyrin repeat containing 1	9.039354537	-5.348673037	1.135789874	-4.709210005	2.49E-06	2.55E-05
1547	ENSMUSG00000082804	433313	Rpl17-ps1	ribosomal protein L17, pseudogene 1	2.328435209	-5.350946738	1.645467726	-3.251930533	0.00114624	0.005324348
1548	ENSMUSG00000111978	NA	NA	NA	2.140938597	-5.351620128	1.678293473	-3.188727248	0.001429006	0.006426791
1549	ENSMUSG00000081142	NA	NA	NA	2.155265294	-5.353220086	1.845869738	-2.900107183	0.003730351	0.014666807
1550	ENSMUSG00000076572	620088	Igkv18-36	immunoglobulin kappa chain variable 18-36	4.253600061	-5.35709035	1.607527796	-3.332502469	0.000860687	0.004186742
1551	ENSMUSG00000083104	NA	NA	NA	5.480801608	-5.35764409	1.34824257	-3.973798344	7.07E-05	0.000482331
1552	ENSMUSG00000082600	676331	Gm9673	prohibitin pseudogene	2.055618698	-5.364621387	1.888099415	-2.841281208	0.004493267	0.017083434
1553	ENSMUSG00000105181	100503266	Gm19620	predicted gene, 19620	17.62557788	-5.365840649	0.907483045	-5.912882538	3.36E-09	6.85E-08
1554	ENSMUSG00000082109	208428	Rpl19-ps12	ribosomal protein L19, pseudogene 12	35.37537004	-5.374437102	0.645600745	-8.32470709	8.45E-17	6.85E-15
1555	ENSMUSG00000051378	70218	Kif18b	kinesin family member 18B	14.84646152	-5.37700371	0.987129262	-5.447112064	5.12E-08	7.81E-07
1556	ENSMUSG00000028362	21949	Tnfsf8	tumor necrosis factor (ligand) superfamily, member 8	18.82694059	-5.379501984	1.012122282	-5.315071191	1.07E-07	1.52E-06
1557	ENSMUSG00000026822	16819	Lcn2	lipocalin 2	256.2147317	-5.379937644	0.581100026	-9.25819549	2.08E-20	2.85E-18
1558	ENSMUSG00000105941	NA	NA	NA	4.542951803	-5.384288177	1.46469822	-3.676039271	0.000236883	0.001379216
1559	ENSMUSG00000114827	108168103	Gm46432	predicted gene, 46432	2.368554772	-5.388994484	1.537490145	-3.50505953	0.000456505	0.002433533
1560	ENSMUSG00000081881	NA	NA	NA	2.085400881	-5.391759268	1.781339905	-3.026799799	0.002471576	0.010287647
1561	ENSMUSG00000115736	102631924	Gm8586	60S ribosomal protein L17 pseudogene	2.749164029	-5.394279929	1.506634282	-3.580351245	0.000343133	0.001905516
1562	ENSMUSG00000109893	NA	NA	NA	2.931806941	-5.395441944	1.524795736	-3.538468673	0.000402455	0.002183946
1563	ENSMUSG00000074997	241593	Pin1rt1	peptidyl-prolyl cis/trans isomerase, NIMA-interacting 1, retrogene 1	4.423895056	-5.399046778	1.498508575	-3.602946869	0.00031463	0.001763442
1564	ENSMUSG00000109272	100043576	Gm4528	chromobox protein homolog 3 pseudogene	2.3934776	-5.40226032	1.778291676	-3.037893274	0.002382383	0.009981449
1565	ENSMUSG00000031132	21947	Cd40lg	CD40 ligand	2.385521074	-5.407273554	1.687980778	-3.203397588	0.001358163	0.006155245
1566	ENSMUSG00000084162	NA	NA	NA	2.206792079	-5.413791568	1.65234934	-3.276420691	0.001051318	0.004958655
1567	ENSMUSG00000107085	NA	NA	NA	2.441064954	-5.414636818	1.917782764	-2.823383816	0.004751965	0.017908601
1568	ENSMUSG00000115571	NA	NA	NA	2.530950252	-5.427710256	1.545175261	-3.512682603	0.000443607	0.00237213
1569	ENSMUSG00000055088	258941	Or1n2	olfactory receptor family 1 subfamily N member 2	2.826922679	-5.433389081	1.50593213	-3.607990673	0.000308578	0.00173605
1570	ENSMUSG00000081253	115489103	Gm8501	nucleoside diphosphate kinase B pseudogene	2.624263078	-5.434585487	1.534599756	-3.541369968	0.000398055	0.002164799
1571	ENSMUSG00000081591	NA	NA	NA	2.73456509	-5.434628827	1.53573073	-3.538790181	0.000401965	0.002181818
1572	ENSMUSG00000046057	NA	NA	NA	2.624563355	-5.434859691	1.5371077	-3.535770259	0.000406588	0.002199966
1573	ENSMUSG00000090147	NA	NA	NA	2.926111958	-5.442528866	1.532598013	-3.55117834	0.00038351	0.002096585
1574	ENSMUSG00000095614	102637200	Gm6291	prothymosin alpha pseudogene	2.079340893	-5.446669551	1.926700978	-2.826940773	0.004699502	0.017737803
1575	ENSMUSG00000041431	268697	Ccnb1	cyclin B1	32.86097255	-5.44882668	0.690560385	-7.89044202	3.01E-15	2.00E-13
1576	ENSMUSG00000107618	621815	Gm6261	mitochondrial ribosomal protein L47 pseudogene	2.849812648	-5.452301452	1.620515002	-3.364548583	0.00076669	0.003793061
1577	ENSMUSG00000081106	635295	Gm7155	lysyl-tRNA synthetase pseudogene	3.123323041	-5.477056469	1.764857351	-3.10339896	0.001913115	0.008259988
1578	ENSMUSG00000086261	100042278	Gm3765	PWP1 homolog pseudogene	2.303431602	-5.47725539	1.815197616	-3.017443028	0.00254917	0.01054972
1579	ENSMUSG00000004612	72310	Nkg7	natural killer cell group 7 sequence	2.429365365	-5.481816214	1.664292234	-3.293782246	0.00098849	0.004719081
1580	ENSMUSG00000026582	20339	Sele	selectin, endothelial cell	69.11588642	-5.483083664	0.707698869	-7.747763779	9.35E-15	5.65E-13
1581	ENSMUSG00000050075	229323	Gpr171	G protein-coupled receptor 171	13.82928473	-5.484071673	0.963341697	-5.692758538	1.25E-08	2.22E-07
1582	ENSMUSG00000109750	NA	NA	NA	4.92588905	-5.492604399	1.463545446	-3.752944203	0.00017477	0.00106096
1583	ENSMUSG00000106486	622561	Gm9771	RNA binding motif protein, X chromosome pseudogene	2.344395043	-5.496925884	1.652723066	-3.325981222	0.000881079	0.004277556
1584	ENSMUSG00000105869	668868	Gm9408	heat shock protein 90 alpha (cytosolic), class B member 1 pseudogene	4.770191567	-5.496988775	1.396985647	-3.934892809	8.32E-05	0.000554859
1585	ENSMUSG00000105641	NA	NA	NA	5.426893352	-5.500893903	1.398599885	-3.933143397	8.38E-05	0.000558546
1586	ENSMUSG00000056877	639162	Rps15a-ps1	ribosomal protein S15A, pseudogene 1	9.277288404	-5.50452828	1.164106371	-4.728544074	2.26E-06	2.34E-05
1587	ENSMUSG00000083306	NA	NA	NA	4.967705033	-5.504597501	1.406720214	-3.913072014	9.11E-05	0.000600685
1588	ENSMUSG00000105206	231869	Gm4870	cyclin B1 pseudogene	2.455689705	-5.509849238	1.576681528	-3.494586029	0.000474798	0.002516044
1589	ENSMUSG00000107930	NA	NA	NA	2.575275043	-5.511993988	1.699517169	-3.243270553	0.001181659	0.005468417
1590	ENSMUSG00000083733	102637947	Gm13035	predicted gene 13035	2.754219144	-5.516449769	1.560740775	-3.534507367	0.000408536	0.002208901
1591	ENSMUSG00000035352	20293	Ccl12	chemokine (C-C motif) ligand 12	62.59117963	-5.525655621	0.64008194	-8.632731642	5.99E-18	5.95E-16
1592	ENSMUSG00000022034	71988	Esco2	establishment of sister chromatid cohesion N-acetyltransferase 2	11.47035245	-5.529549213	1.155090675	-4.787112676	1.69E-06	1.79E-05
1593	ENSMUSG00000033508	67855	Asprv1	aspartic peptidase, retroviral-like 1	5.241073893	-5.530561487	1.423706206	-3.88462273	0.000102489	0.00066478
1594	ENSMUSG00000084343	NA	NA	NA	4.769677308	-5.530777614	1.408184562	-3.927594267	8.58E-05	0.000569756
1595	ENSMUSG00000063779	104183	Chil4	chitinase-like 4	2.549513346	-5.530928714	1.562489712	-3.539817685	0.000400404	0.002174926
1596	ENSMUSG00000098897	100418120	Gm19013	eukaryotic translation elongation factor 1 gamma pseudogene	2.890975882	-5.544573134	1.53137727	-3.620644789	0.00029387	0.001662089
1597	ENSMUSG00000099325	NA	NA	NA	2.890975882	-5.544573134	1.53137727	-3.620644789	0.00029387	0.001662089
1598	ENSMUSG00000009185	20307	Ccl8	chemokine (C-C motif) ligand 8	295.2297692	-5.545498475	0.727359189	-7.624154005	2.46E-14	1.39E-12
1599	ENSMUSG00000105390	667104	Gm8458	NSA2 ribosome biogenesis homolog pseudogene	2.441344851	-5.553010118	1.758971897	-3.156963525	0.001594213	0.007061801
1600	ENSMUSG00000111965	216081	Gm4797	phosphoribosylaminoimidazole carboxylase, phosphoribosylaminoribosylaminoimidazole, succinocarboxamide synthetase pseudogene	2.596710475	-5.554642097	1.627052064	-3.413930151	0.00064033	0.003256577
1601	ENSMUSG00000084134	NA	NA	NA	2.39037033	-5.591468685	1.763330872	-3.170969653	0.00151931	0.006775662
1602	ENSMUSG00000040204	68026	Pclaf	PCNA clamp associated factor	20.30714634	-5.591774921	0.868966897	-6.434968862	1.23E-10	3.49E-09
1603	ENSMUSG00000110595	666226	Gm7990	ribosomal protein L13 pseudogene	5.871045878	-5.617366397	1.365994431	-4.112290848	3.92E-05	0.000286346
1604	ENSMUSG00000108609	664956	Gm7424	60S ribosomal protein L5 pseudogene	30.16381005	-5.619968133	0.768415658	-7.313708503	2.60E-13	1.26E-11
1605	ENSMUSG00000105001	NA	NA	NA	3.184865169	-5.621434734	1.601391096	-3.510344691	0.000447526	0.002390228
1606	ENSMUSG00000111707	676037	Gm9662	non-POU-domain-containing, octamer binding protein pseudogene	2.620359049	-5.623190043	1.661874807	-3.383642389	0.000715311	0.003581306
1607	ENSMUSG00000082844	NA	NA	NA	2.535020826	-5.627880114	1.596742221	-3.524601554	0.00042412	0.002281573
1608	ENSMUSG00000115195	435420	Gm5671	PRP38 pre-mRNA processing factor 38 domain containing A pseudogene	2.551744388	-5.627954953	1.618992576	-3.476208004	0.000508558	0.002665248
1609	ENSMUSG00000084177	115489450	Gm13508	40S ribosomal protein S3a pseudogene	10.49791244	-5.630039514	1.169497862	-4.814065675	1.48E-06	1.59E-05
1610	ENSMUSG00000047415	238377	Gpr68	G protein-coupled receptor 68	10.95521769	-5.630238186	1.131619189	-4.975382388	6.51E-07	7.64E-06
1611	ENSMUSG00000075390	625336	Rpl36-ps8	ribosomal protein L36, pseudogene 8	10.17689	-5.630677423	1.224728217	-4.597491382	4.28E-06	4.12E-05
1612	ENSMUSG00000030144	17474	Clec4d	C-type lectin domain family 4, member d	25.6596816	-5.633767926	0.729972556	-7.717780451	1.18E-14	6.96E-13
1613	ENSMUSG00000107900	435912	Gm5723	eukaryotic translation elongation factor 1 gamma pseudogene	3.439380295	-5.634881866	1.576727825	-3.573782219	0.000351862	0.001949148
1614	ENSMUSG00000083919	193438	Tpi-rs8	triosephosphate isomerase related sequence 8	2.900403794	-5.639452526	1.513148809	-3.726964918	0.000193799	0.001156999
1615	ENSMUSG00000081614	668994	Gm9436	heat shock protein 8 pseudogene	28.04535197	-5.643289015	0.832087632	-6.782084959	1.18E-11	4.20E-10
1616	ENSMUSG00000110133	666568	Gm8168	eukaryotic translation initiation factor 3, subunit H pseudogene	2.971328425	-5.651547085	1.482313438	-3.812653208	0.000137483	0.000860067
1617	ENSMUSG00000108279	NA	NA	NA	2.880422796	-5.65239348	1.509563714	-3.744388811	0.000180833	0.001092308
1618	ENSMUSG00000091941	NA	NA	NA	2.885490488	-5.653277103	1.543571942	-3.66246428	0.000249801	0.001442403
1619	ENSMUSG00000079963	101055752	Gm7146	histone deacetylase 1 pseudogene	3.082297398	-5.659175916	1.512032015	-3.742761965	0.000182009	0.001098045
1620	ENSMUSG00000101567	NA	NA	NA	11.23957641	-5.664122315	1.207122287	-4.692252289	2.70E-06	2.76E-05
1621	ENSMUSG00000013974	69189	Mcemp1	mast cell expressed membrane protein 1	6.052168465	-5.667631354	1.413391037	-4.009952806	6.07E-05	0.000421696
1622	ENSMUSG00000112691	667519	Gm8681	high mobility group box 2 pseudogene	2.843279917	-5.68609302	1.558432376	-3.648597851	0.000263675	0.001511974
1623	ENSMUSG00000081308	NA	NA	NA	16.47323444	-5.696226123	1.02947649	-5.533128904	3.15E-08	5.01E-07
1624	ENSMUSG00000024791	67849	Cdca5	cell division cycle associated 5	7.045864528	-5.697950782	1.430360591	-3.983576462	6.79E-05	0.000465455
1625	ENSMUSG00000001588	216859	Acap1	ArfGAP with coiled-coil, ankyrin repeat and PH domains 1	37.94817115	-5.707842918	0.621922046	-9.177746566	4.40E-20	5.62E-18
1626	ENSMUSG00000081906	194905	Rpl9-ps1	ribosomal protein L9, pseudogene 1	6.112478069	-5.716623295	1.359524331	-4.204870162	2.61E-05	0.000200208
1627	ENSMUSG00000106331	NA	NA	NA	2.792531391	-5.720502049	1.780827668	-3.212271547	0.001316898	0.005991311
1628	ENSMUSG00000022902	20862	Stfa2	stefin A2	2.625013048	-5.728563321	1.647700099	-3.476702661	0.00050762	0.002662208
1629	ENSMUSG00000091842	102638785	Gm16490	40S ribosomal protein S25	2.828278309	-5.731588865	1.665324292	-3.441725369	0.000578017	0.002978979
1630	ENSMUSG00000020867	217116	Spata20	spermatogenesis associated 20	3.138659948	-5.732477298	1.717591473	-3.337509174	0.000845329	0.004128206
1631	ENSMUSG00000021194	12652	Chga	chromogranin A	2.639222243	-5.73963626	1.949121762	-2.944729452	0.003232372	0.012964568
1632	ENSMUSG00000109935	665396	Gm7619	tubulin, alpha 1B pseudogene	3.186306641	-5.740123406	1.488965963	-3.855107201	0.000115679	0.00073905
1633	ENSMUSG00000062083	433251	Rpl13a-ps1	ribosomal protein 13A, pseudogene 1	68.27163102	-5.750463335	0.555769476	-10.34684989	4.32E-25	1.21E-22
1634	ENSMUSG00000089886	100416336	Gm16184	ribosomal protein L14 pseudogene	11.27325061	-5.758364353	1.160303491	-4.962808781	6.95E-07	8.08E-06
1635	ENSMUSG00000082616	102634082	Gm6025	predicted pseudogene 6025	2.87391598	-5.760056007	1.537667079	-3.745970818	0.000179697	0.00108733
1636	ENSMUSG00000083689	100043785	Gm14094	ribosomal protein L15 pseudogene	2.883819612	-5.761356728	1.612968661	-3.57189626	0.000354406	0.001960409
1637	ENSMUSG00000083379	NA	NA	NA	2.981050682	-5.762067869	1.64761351	-3.497220576	0.000470133	0.002495712
1638	ENSMUSG00000051732	18459	Pabpc2	poly(A) binding protein, cytoplasmic 2	2.595684868	-5.767443688	1.745572337	-3.304041642	0.000953017	0.004574153
1639	ENSMUSG00000093552	NA	NA	NA	3.265903814	-5.771836642	1.526500808	-3.781089804	0.000156143	0.000960406
1640	ENSMUSG00000022876	67742	Samsn1	SAM domain, SH3 domain and nuclear localization signals, 1	25.27374657	-5.779124849	0.787040345	-7.342857177	2.09E-13	1.03E-11
1641	ENSMUSG00000115116	NA	NA	NA	12.27117187	-5.780685194	1.178043763	-4.907020754	9.25E-07	1.05E-05
1642	ENSMUSG00000087255	NA	NA	NA	3.01767977	-5.781761214	1.631919086	-3.5429215	0.00039572	0.002153151
1643	ENSMUSG00000083122	NA	NA	NA	5.683130153	-5.782460413	1.433340808	-4.034253669	5.48E-05	0.000384776
1644	ENSMUSG00000105237	NA	NA	NA	3.022152134	-5.785255261	1.563561542	-3.700049601	0.000215557	0.001270606
1645	ENSMUSG00000101985	NA	NA	NA	2.938138718	-5.795787608	1.5630422	-3.708017356	0.000208888	0.001234878
1646	ENSMUSG00000041064	208084	Pif1	PIF1 5'-to-3' DNA helicase	6.975385864	-5.803040016	1.437747206	-4.036203298	5.43E-05	0.000381954
1647	ENSMUSG00000092953	NA	NA	NA	3.137668183	-5.806489551	1.48465146	-3.911011914	9.19E-05	0.000605119
1648	ENSMUSG00000095737	243428	Igkv11-125	immunoglobulin kappa variable 11-125	8.013659349	-5.81185745	2.294172561	-2.533313121	0.011298997	0.036724616
1649	ENSMUSG00000108578	NA	NA	NA	3.162330267	-5.812578325	1.492532625	-3.89443971	9.84E-05	0.000643247
1650	ENSMUSG00000045551	14293	Fpr1	formyl peptide receptor 1	12.24474003	-5.818255876	1.31537216	-4.423277346	9.72E-06	8.45E-05
1651	ENSMUSG00000082835	100417902	Gm13118	chromobox homolog 3 pseudogene	3.698064177	-5.822033526	1.444175795	-4.031388386	5.54E-05	0.000388521
1652	ENSMUSG00000099694	115486948	Gm29610	60S ribosomal protein L17 pseudogene	3.186140819	-5.824974708	1.517689099	-3.838055311	0.000124013	0.00078614
1653	ENSMUSG00000113112	667611	Gm8725	eukaryotic translation elongation factor 1 gamma pseudogene	3.210397588	-5.825799925	1.737034941	-3.353876073	0.00079688	0.003920729
1654	ENSMUSG00000100434	100041738	Gm3489	predicted gene 3489	3.027344906	-5.83359864	1.755714641	-3.322634843	0.000891716	0.004319815
1655	ENSMUSG00000082118	NA	NA	NA	6.035757664	-5.833721988	1.362278265	-4.282327727	1.85E-05	0.000147642
1656	ENSMUSG00000113306	NA	NA	NA	3.41110172	-5.837896113	1.549009939	-3.768791901	0.00016404	0.001001807
1657	ENSMUSG00000101135	100416225	Gm17981	predicted gene, 17981	11.8333433	-5.839937011	1.153709426	-5.061878563	4.15E-07	5.07E-06
1658	ENSMUSG00000033213	433470	AA467197	expressed sequence AA467197	6.596427621	-5.84330461	1.368883015	-4.268666166	1.97E-05	0.00015583
1659	ENSMUSG00000104843	384401	Gm5308	tubulin, alpha 1A pseudogene	6.466759775	-5.844369103	1.390059103	-4.204403316	2.62E-05	0.000200411
1660	ENSMUSG00000081890	NA	NA	NA	2.928936833	-5.845074465	1.691053085	-3.456470123	0.0005473	0.002841637
1661	ENSMUSG00000090102	245376	Tesl2	testin LIM domain protein like 2	3.892286923	-5.852076951	1.471246584	-3.977631631	6.96E-05	0.000475929
1662	ENSMUSG00000103294	NA	NA	NA	3.327069644	-5.85238388	1.472185721	-3.975302705	7.03E-05	0.000480024
1663	ENSMUSG00000081664	NA	NA	NA	3.228891676	-5.853254127	1.505373519	-3.888240396	0.000100974	0.000657049
1664	ENSMUSG00000082514	NA	NA	NA	3.047574124	-5.86406799	1.49453638	-3.923670288	8.72E-05	0.00057809
1665	ENSMUSG00000106925	NA	NA	NA	12.19779115	-5.866143396	1.154673391	-5.080348643	3.77E-07	4.64E-06
1666	ENSMUSG00000044117	67254	Bmerb1	bMERB domain containing 1	2.886175009	-5.876519006	1.599464679	-3.674053628	0.000238733	0.001388899
1667	ENSMUSG00000102083	383542	Gm5259	ribosomal protein L7A pseudogene	12.15935285	-5.878494536	1.148221935	-5.119650094	3.06E-07	3.85E-06
1668	ENSMUSG00000042265	58217	Trem1	triggering receptor expressed on myeloid cells 1	7.642073773	-5.878584066	1.366376191	-4.302317402	1.69E-05	0.000136487
1669	ENSMUSG00000026725	329278	Tnn	tenascin N	2.943827024	-5.892846703	1.700456587	-3.46544966	0.000529346	0.002759313
1670	ENSMUSG00000101571	NA	NA	NA	3.649129766	-5.894776146	1.397818121	-4.217126721	2.47E-05	0.000190778
1671	ENSMUSG00000102606	433387	Rpl21-ps1	ribosomal protein 21, pseudogene 1	3.594391386	-5.902017002	1.441478063	-4.09442027	4.23E-05	0.000306345
1672	ENSMUSG00000081423	NA	NA	NA	6.408580833	-5.90356534	1.372224637	-4.302185793	1.69E-05	0.000136519
1673	ENSMUSG00000109789	NA	NA	NA	3.423862537	-5.904548876	1.514063151	-3.899803567	9.63E-05	0.000630669
1674	ENSMUSG00000082317	NA	NA	NA	3.248892199	-5.909457689	1.521578064	-3.883768981	0.00010285	0.000666733
1675	ENSMUSG00000115106	666319	Gm8043	ubiquitin specific peptidase 1 pseudogene	3.078242973	-5.911703808	1.664358327	-3.551941737	0.0003824	0.002091361
1676	ENSMUSG00000115759	100417726	Gm18787	predicted gene, 18787	3.250517283	-5.914130097	1.495893527	-3.953576902	7.70E-05	0.000518192
1677	ENSMUSG00000110759	NA	NA	NA	6.876490203	-5.925320331	1.3612475	-4.352860395	1.34E-05	0.000112029
1678	ENSMUSG00000076752	107574	Trgc2	T cell receptor gamma, constant 2	3.249071515	-5.930337892	1.553831592	-3.816589856	0.000135309	0.000848603
1679	ENSMUSG00000039055	268465	Eme1	essential meiotic structure-specific endonuclease 1	3.506926982	-5.943739851	1.554244084	-3.82419976	0.000131198	0.000826996
1680	ENSMUSG00000100027	NA	NA	NA	3.428571921	-5.951959284	1.524816915	-3.903392745	9.49E-05	0.000622321
1681	ENSMUSG00000108895	NA	NA	NA	3.262921092	-5.956130937	1.621454091	-3.673326904	0.000239413	0.001392495
1682	ENSMUSG00000101666	NA	NA	NA	7.157779649	-5.957662478	1.336782874	-4.456716638	8.32E-06	7.39E-05
1683	ENSMUSG00000112625	100040150	Gm2628	ribosomal protein L32 pseudogene	3.439162821	-5.961134732	1.53082386	-3.894069649	9.86E-05	0.000643886
1684	ENSMUSG00000044201	12532	Cdc25c	cell division cycle 25C	3.646409381	-5.979864295	1.530699453	-3.90662209	9.36E-05	0.000615488
1685	ENSMUSG00000082111	NA	NA	NA	3.511708872	-5.984578941	1.532698809	-3.904602069	9.44E-05	0.000620104
1686	ENSMUSG00000108972	665535	Gm7675	predicted gene 7675	3.407271312	-5.984830375	1.551319316	-3.857897154	0.000114367	0.000733102
1687	ENSMUSG00000081625	NA	NA	NA	3.798422169	-5.993870295	1.502077235	-3.990387549	6.60E-05	0.000453819
1688	ENSMUSG00000110309	664948	Gm7419	proteasome (prosome, macropain) 26S subunit, non-ATPase, 13 pseudogene	3.855300586	-5.994967711	1.512178039	-3.964458916	7.36E-05	0.000497962
1689	ENSMUSG00000099870	637083	Gm7200	retinoblastoma binding protein 4 pseudogene	4.156123476	-6.002347785	1.408906452	-4.260288379	2.04E-05	0.000161196
1690	ENSMUSG00000114418	NA	NA	NA	3.721071768	-6.008643431	1.468953984	-4.090423184	4.31E-05	0.000311031
1691	ENSMUSG00000098167	100417823	Gm18848	predicted gene, 18848	26.7575461	-6.01879303	0.922575693	-6.52390159	6.85E-11	2.03E-09
1692	ENSMUSG00000069053	22202	Uba1y	ubiquitin-activating enzyme, Chr Y	6.999231532	-6.021059235	1.337141535	-4.502933367	6.70E-06	6.13E-05
1693	ENSMUSG00000093543	NA	NA	NA	7.334143883	-6.030394286	1.457188431	-4.138376451	3.50E-05	0.000259135
1694	ENSMUSG00000082258	NA	NA	NA	8.102223184	-6.034562656	1.374348533	-4.390853201	1.13E-05	9.63E-05
1695	ENSMUSG00000083907	18818	Plk-ps1	polo like kinase, pseudogene 1	3.806572611	-6.043380593	1.448592827	-4.171897361	3.02E-05	0.000227338
1696	ENSMUSG00000071475	545172	Rpl21-ps5	ribosomal protein L21, pseudogene 5	7.494854538	-6.053424359	1.312422566	-4.612404965	3.98E-06	3.86E-05
1697	ENSMUSG00000104670	NA	NA	NA	4.025287697	-6.057336564	1.417698019	-4.272656436	1.93E-05	0.000153483
1698	ENSMUSG00000016283	14990	H2-M2	histocompatibility 2, M region locus 2	4.466976174	-6.065736509	1.52916422	-3.966700521	7.29E-05	0.000493902
1699	ENSMUSG00000085073	100416191	Gm14562	predicted gene 14562	3.991098622	-6.067787721	1.75276477	-3.46183802	0.0005365	0.002791398
1700	ENSMUSG00000082849	NA	NA	NA	3.772678003	-6.069549458	1.534131015	-3.956343623	7.61E-05	0.000513157
1701	ENSMUSG00000062235	NA	NA	NA	7.43639028	-6.072030851	1.334987429	-4.548380544	5.41E-06	5.06E-05
1702	ENSMUSG00000058427	20310	Cxcl2	chemokine (C-X-C motif) ligand 2	11.97927309	-6.07584672	1.156870499	-5.251967897	1.50E-07	2.06E-06
1703	ENSMUSG00000035385	20296	Ccl2	chemokine (C-C motif) ligand 2	235.7700773	-6.076184223	0.797543724	-7.61862208	2.56E-14	1.44E-12
1704	ENSMUSG00000028072	18211	Ntrk1	neurotrophic tyrosine kinase, receptor, type 1	3.330521986	-6.077611226	1.615157968	-3.76285871	0.000167982	0.001023647
1705	ENSMUSG00000081631	NA	NA	NA	8.715191201	-6.082560363	1.298410689	-4.684619755	2.80E-06	2.84E-05
1706	ENSMUSG00000115450	NA	NA	NA	6.938071738	-6.084301105	1.330129809	-4.574216037	4.78E-06	4.54E-05
1707	ENSMUSG00000109488	NA	NA	NA	14.15118506	-6.096438307	1.203539297	-5.065425218	4.07E-07	4.99E-06
1708	ENSMUSG00000085718	NA	NA	NA	3.939312103	-6.096837443	1.453142472	-4.195622633	2.72E-05	0.000207523
1709	ENSMUSG00000015854	11801	Cd5l	CD5 antigen-like	39.86800703	-6.104492538	1.149726868	-5.309515424	1.10E-07	1.56E-06
1710	ENSMUSG00000108492	385199	Rpl18a-ps4	ribosomal protein L18A, pseudogene 4	4.066195876	-6.104668213	1.621198164	-3.765528698	0.000166197	0.001013321
1711	ENSMUSG00000081546	NA	NA	NA	3.921804633	-6.106436606	1.456809142	-4.191651761	2.77E-05	0.000210686
1712	ENSMUSG00000114477	102637219	Gm8795	40S ribosomal protein S13-like	3.662312617	-6.108378956	1.496559399	-4.081614776	4.47E-05	0.000321437
1713	ENSMUSG00000083912	NA	NA	NA	8.073419103	-6.108709047	1.323398635	-4.615925153	3.91E-06	3.81E-05
1714	ENSMUSG00000080899	NA	NA	NA	3.821643231	-6.110890977	1.413954835	-4.32184312	1.55E-05	0.000126594
1715	ENSMUSG00000036768	209737	Kif15	kinesin family member 15	24.02336049	-6.129565242	0.94590082	-6.480135242	9.16E-11	2.68E-09
1716	ENSMUSG00000109135	621562	Gm6240	predicted gene 6240	4.106676115	-6.134496829	1.509348498	-4.064334273	4.82E-05	0.000343223
1717	ENSMUSG00000015880	54392	Ncapg	non-SMC condensin I complex, subunit G	31.35692879	-6.135764423	0.84397242	-7.270100634	3.59E-13	1.70E-11
1718	ENSMUSG00000090138	NA	NA	NA	4.043819102	-6.142054432	1.668416543	-3.681367496	0.000231986	0.001353526
1719	ENSMUSG00000114533	667005	Gm8416	cyclin B1 pseudogene	4.21661288	-6.142299058	1.398265372	-4.392799237	1.12E-05	9.55E-05
1720	ENSMUSG00000080710	666447	Gm8107	heat shock protein 1-like pseudogene	4.255796775	-6.145955738	1.502700745	-4.089939903	4.31E-05	0.000311517
1721	ENSMUSG00000036322	NA	NA	NA	3.978500676	-6.15026094	1.553813982	-3.958170677	7.55E-05	0.000509709
1722	ENSMUSG00000092181	NA	NA	NA	4.115189064	-6.151956358	1.371026714	-4.487116329	7.22E-06	6.53E-05
1723	ENSMUSG00000040809	12655	Chil3	chitinase-like 3	53.20044268	-6.153639745	0.787961651	-7.809567557	5.74E-15	3.60E-13
1724	ENSMUSG00000081946	668950	Gm11472	ribosomal protein L17 pseudogene	7.765151011	-6.15522094	1.380832723	-4.457615204	8.29E-06	7.37E-05
1725	ENSMUSG00000034855	15945	Cxcl10	chemokine (C-X-C motif) ligand 10	43.09598511	-6.159418868	0.836047782	-7.367304834	1.74E-13	8.69E-12
1726	ENSMUSG00000103737	634662	Gm7142	high mobility group box 2 pseudogene	3.854047564	-6.190111483	1.446998562	-4.277897467	1.89E-05	0.000150181
1727	ENSMUSG00000048489	213393	Depp1	DEPP1 autophagy regulator	1330.506713	-6.202361643	0.532359455	-11.65070251	2.28E-31	1.88E-28
1728	ENSMUSG00000082121	666628	Gm8199	ribosomal protein, large, P0 pseudogene	30.70037736	-6.203275947	0.886509112	-6.997419276	2.61E-12	1.07E-10
1729	ENSMUSG00000042195	72022	Slc35f2	solute carrier family 35, member F2	3.918245324	-6.212649483	1.461529189	-4.25078714	2.13E-05	0.00016742
1730	ENSMUSG00000084353	NA	NA	NA	4.474052689	-6.215924538	1.418589112	-4.381765296	1.18E-05	9.99E-05
1731	ENSMUSG00000112001	NA	NA	NA	7.976203504	-6.216970006	1.368027599	-4.544477034	5.51E-06	5.14E-05
1732	ENSMUSG00000112051	666548	Gm8158	predicted gene 8158	7.976203504	-6.216970006	1.368027599	-4.544477034	5.51E-06	5.14E-05
1733	ENSMUSG00000048574	434175	Ccnb1-ps	cyclin B1, pseudogene	8.825222442	-6.221652421	1.320031456	-4.713260728	2.44E-06	2.50E-05
1734	ENSMUSG00000098073	666326	Gm8048	glyceraldehyde-3-phosphate dehydrogenase pseudogene	55.46248058	-6.234293246	0.651026853	-9.576092325	1.01E-21	1.76E-19
1735	ENSMUSG00000114308	NA	NA	NA	4.180034994	-6.235805781	1.54234999	-4.043054964	5.28E-05	0.000372011
1736	ENSMUSG00000113855	NA	NA	NA	4.250713027	-6.239198677	1.454532881	-4.28948617	1.79E-05	0.000143424
1737	ENSMUSG00000084216	NA	NA	NA	8.167059375	-6.241700723	1.328835676	-4.69712007	2.64E-06	2.70E-05
1738	ENSMUSG00000005696	20400	Sh2d1a	SH2 domain containing 1A	4.012645021	-6.242034622	1.585581346	-3.93674827	8.26E-05	0.000551081
1739	ENSMUSG00000108355	NA	NA	NA	4.478828262	-6.242862735	1.45200529	-4.299476577	1.71E-05	0.000138095
1740	ENSMUSG00000103643	NA	NA	NA	3.993999207	-6.24344858	1.478488016	-4.222860458	2.41E-05	0.000186438
1741	ENSMUSG00000108649	NA	NA	NA	4.083859092	-6.246174409	1.405796625	-4.443156497	8.86E-06	7.79E-05
1742	ENSMUSG00000026068	16174	Il18rap	interleukin 18 receptor accessory protein	9.599460342	-6.247735192	1.301075168	-4.801978662	1.57E-06	1.67E-05
1743	ENSMUSG00000015441	14943	Gzmf	granzyme F	3.979568249	-6.250405766	1.544297802	-4.04740961	5.18E-05	0.000365736
1744	ENSMUSG00000100767	100041778	Gm3508	predicted gene 3508	15.05010185	-6.252105801	1.172459584	-5.332470207	9.69E-08	1.39E-06
1745	ENSMUSG00000095571	NA	NA	NA	8.081912006	-6.256208998	1.635703791	-3.824781131	0.000130888	0.000825279
1746	ENSMUSG00000107919	666141	Gm7946	ribosomal protein L4 pseudogene	7.982888809	-6.257423912	1.522972015	-4.108692642	3.98E-05	0.000289895
1747	ENSMUSG00000081319	102635893	Gm12936	60S ribosomal protein L36a-like	15.14417994	-6.261208478	1.168521466	-5.358231459	8.40E-08	1.22E-06
1748	ENSMUSG00000034156	207777	Tspoap1	TSPO associated protein 1	4.181401293	-6.2634778	1.425301781	-4.394492368	1.11E-05	9.50E-05
1749	ENSMUSG00000027379	12235	Bub1	BUB1, mitotic checkpoint serine/threonine kinase	23.72362473	-6.267216252	0.928978142	-6.746354913	1.52E-11	5.25E-10
1750	ENSMUSG00000046173	67543	Pabpc6	poly(A) binding protein, cytoplasmic 6	4.514735298	-6.271686658	1.397855468	-4.486648872	7.24E-06	6.53E-05
1751	ENSMUSG00000031762	17750	Mt2	metallothionein 2	3266.460294	-6.275016863	0.642554448	-9.76573562	1.58E-22	3.04E-20
1752	ENSMUSG00000036463	67653	4930544G11Rik	RIKEN cDNA 4930544G11 gene	4.282502326	-6.284339161	1.395750853	-4.502479182	6.72E-06	6.14E-05
1753	ENSMUSG00000028460	54390	Sit1	suppression inducing transmembrane adaptor 1	5.19301787	-6.296056006	1.585128643	-3.971952709	7.13E-05	0.000485195
1754	ENSMUSG00000082402	NA	NA	NA	4.71559985	-6.2986953	1.453691684	-4.332896286	1.47E-05	0.000121199
1755	ENSMUSG00000039224	110957	D1Pas1	DNA segment, Chr 1, Pasteur Institute 1	16.17155166	-6.299562632	1.128255725	-5.583452839	2.36E-08	3.88E-07
1756	ENSMUSG00000031170	209837	Slc38a5	solute carrier family 38, member 5	5.60436778	-6.306002674	1.432728583	-4.401393781	1.08E-05	9.25E-05
1757	ENSMUSG00000113858	100042836	Gm4057	predicted gene 4057	4.660711987	-6.322395491	1.422218208	-4.445446878	8.77E-06	7.73E-05
1758	ENSMUSG00000022454	54003	Nell2	NEL-like 2	8.10724263	-6.326466882	1.329342995	-4.759092954	1.94E-06	2.04E-05
1759	ENSMUSG00000042345	328795	Ubash3a	ubiquitin associated and SH3 domain containing, A	4.032505186	-6.335302172	1.476061615	-4.292030975	1.77E-05	0.000142095
1760	ENSMUSG00000058607	625917	Rpl31-ps20	ribosomal protein L31, pseudogene 20	8.917751984	-6.336062247	1.335448971	-4.744518424	2.09E-06	2.17E-05
1761	ENSMUSG00000023078	55985	Cxcl13	chemokine (C-X-C motif) ligand 13	745.8667444	-6.33773511	0.834936889	-7.59067565	3.18E-14	1.75E-12
1762	ENSMUSG00000082855	NA	NA	NA	8.944716127	-6.34004539	1.346964665	-4.706912924	2.51E-06	2.58E-05
1763	ENSMUSG00000114873	115488132	Gm47052	predicted gene, 47052	4.552425764	-6.354143336	1.445579618	-4.395567878	1.10E-05	9.46E-05
1764	ENSMUSG00000113308	NA	NA	NA	4.675617391	-6.35693667	1.458541003	-4.358421642	1.31E-05	0.000109506
1765	ENSMUSG00000057465	20209	Saa2	serum amyloid A 2	4.478470666	-6.35857336	1.40954571	-4.511079927	6.45E-06	5.92E-05
1766	ENSMUSG00000059089	246256	Fcgr4	Fc receptor, IgG, low affinity IV	12.48103885	-6.366083571	1.4598419	-4.360803433	1.30E-05	0.000108361
1767	ENSMUSG00000112052	100416104	Gm17917	nucleophosmin 1 pseudogene	4.620008818	-6.367927219	1.450522249	-4.390092758	1.13E-05	9.65E-05
1768	ENSMUSG00000066983	546695	Gm16519	ribosomal protein L12 pseudogene	17.10628177	-6.37816688	1.129013952	-5.649325119	1.61E-08	2.76E-07
1769	ENSMUSG00000109266	623409	Gm6426	ribosomal protein SA pseudogene	25.74080483	-6.380827593	0.953967067	-6.688729425	2.25E-11	7.44E-10
1770	ENSMUSG00000086554	78615	9530034E10Rik	RIKEN cDNA 9530034E10 gene	4.356496707	-6.394678664	1.584941141	-4.034647406	5.47E-05	0.000384373
1771	ENSMUSG00000084324	NA	NA	NA	4.119943629	-6.402849654	1.473634089	-4.344938614	1.39E-05	0.000115417
1772	ENSMUSG00000048521	80901	Cxcr6	chemokine (C-X-C motif) receptor 6	4.185189126	-6.418797001	1.478716506	-4.340789445	1.42E-05	0.000117401
1773	ENSMUSG00000063234	80910	Gpr84	G protein-coupled receptor 84	4.184138156	-6.418971446	1.514867393	-4.237315739	2.26E-05	0.000176543
1774	ENSMUSG00000114754	668140	Gm8996	predicted gene 8996	4.392626474	-6.423791793	1.489514019	-4.31267629	1.61E-05	0.000131192
1775	ENSMUSG00000066457	NA	NA	NA	4.623837389	-6.43914317	1.473096089	-4.371163034	1.24E-05	0.000104124
1776	ENSMUSG00000104298	NA	NA	NA	5.197960763	-6.443648016	1.479993899	-4.353834174	1.34E-05	0.000111657
1777	ENSMUSG00000078128	100039353	Gm2178	ribosomal protein L34 pseudogene	5.126468159	-6.451082502	1.395688325	-4.622151226	3.80E-06	3.72E-05
1778	ENSMUSG00000112423	622567	Gm6333	ribosomal protein L7A pseudogene	4.84069274	-6.45440877	1.383383616	-4.665668073	3.08E-06	3.08E-05
1779	ENSMUSG00000084018	NA	NA	NA	4.896855498	-6.46160939	1.517761515	-4.257328525	2.07E-05	0.000162999
1780	ENSMUSG00000090007	NA	NA	NA	9.652895819	-6.46254637	1.324111862	-4.880664962	1.06E-06	1.19E-05
1781	ENSMUSG00000083303	666620	Gm12110	ribosomal protein L9 pseudogene	5.557692854	-6.466845757	1.415537817	-4.568472618	4.91E-06	4.65E-05
1782	ENSMUSG00000031444	14058	F10	coagulation factor X	10.25010059	-6.467556634	1.323735261	-4.885838447	1.03E-06	1.16E-05
1783	ENSMUSG00000083440	NA	NA	NA	9.938935033	-6.47153955	1.329042077	-4.869326307	1.12E-06	1.25E-05
1784	ENSMUSG00000071561	100034684	Cstdc5	cystatin domain containing 5	4.428747428	-6.476197147	1.473033489	-4.396503674	1.10E-05	9.42E-05
1785	ENSMUSG00000112643	100503432	Gm19688	predicted gene, 19688	4.80708441	-6.480396666	1.406523789	-4.607385041	4.08E-06	3.95E-05
1786	ENSMUSG00000114103	102636417	Gm8557	60S ribosomal protein L21-like	5.282101777	-6.483273749	1.344382899	-4.822490494	1.42E-06	1.53E-05
1787	ENSMUSG00000087204	NA	NA	NA	4.76351174	-6.487331921	1.517745197	-4.274322154	1.92E-05	0.000152502
1788	ENSMUSG00000104780	NA	NA	NA	4.78173868	-6.487775452	1.522058594	-4.262500455	2.02E-05	0.000159777
1789	ENSMUSG00000084133	100415963	Gm12856	predicted gene 12856	5.219808892	-6.493748687	1.44578001	-4.491519207	7.07E-06	6.42E-05
1790	ENSMUSG00000084274	NA	NA	NA	36.83105077	-6.496037421	0.893666449	-7.26897315	3.62E-13	1.70E-11
1791	ENSMUSG00000115247	NA	NA	NA	96.52702756	-6.50044668	0.61280395	-10.60771016	2.74E-26	9.15E-24
1792	ENSMUSG00000080783	NA	NA	NA	5.093887613	-6.504132937	1.455998096	-4.467130111	7.93E-06	7.09E-05
1793	ENSMUSG00000076615	380795	Ighg3	Immunoglobulin heavy constant gamma 3	9.382573463	-6.505405221	1.49012629	-4.365673745	1.27E-05	0.000106413
1794	ENSMUSG00000096258	384782	Rps16-ps3	ribosomal protein S16, pseudogene 3	4.942809884	-6.520920235	1.399064499	-4.660914661	3.15E-06	3.15E-05
1795	ENSMUSG00000100090	NA	NA	NA	5.222178846	-6.546905915	1.452070489	-4.508669492	6.52E-06	5.98E-05
1796	ENSMUSG00000083395	NA	NA	NA	10.4980099	-6.549718039	1.316555545	-4.974889257	6.53E-07	7.65E-06
1797	ENSMUSG00000099741	383504	Gm5253	THO complex 3 pseudogene	5.12129173	-6.551775579	1.372531794	-4.773496401	1.81E-06	1.90E-05
1798	ENSMUSG00000105073	668717	Gm9317	ribosomal protein L6 pseudogene	5.121812533	-6.552435964	1.431922108	-4.575972345	4.74E-06	4.51E-05
1799	ENSMUSG00000083728	NA	NA	NA	5.419491135	-6.553848226	1.475321188	-4.442319598	8.90E-06	7.82E-05
1800	ENSMUSG00000000817	14103	Fasl	Fas ligand (TNF superfamily, member 6)	4.940610503	-6.564796339	1.481893062	-4.430006797	9.42E-06	8.22E-05
1801	ENSMUSG00000031304	16186	Il2rg	interleukin 2 receptor, gamma chain	31.45368628	-6.582708123	0.92729905	-7.098797438	1.26E-12	5.46E-11
1802	ENSMUSG00000083684	100041792	Gm14034	ribosomal protein S9 pseudogene	5.657603079	-6.593226674	1.369606471	-4.813957012	1.48E-06	1.59E-05
1803	ENSMUSG00000083183	NA	NA	NA	6.010276096	-6.598880871	1.325893411	-4.976931642	6.46E-07	7.58E-06
1804	ENSMUSG00000112413	628327	Gm6867	predicted gene 6867	10.77365175	-6.604151611	1.381027857	-4.782055319	1.74E-06	1.83E-05
1805	ENSMUSG00000083750	NA	NA	NA	5.35476501	-6.620036178	1.367939365	-4.839422235	1.30E-06	1.42E-05
1806	ENSMUSG00000035373	20306	Ccl7	chemokine (C-C motif) ligand 7	165.2344004	-6.63718332	0.721402547	-9.200387972	3.57E-20	4.61E-18
1807	ENSMUSG00000092265	NA	NA	NA	5.49220371	-6.66571029	1.368289865	-4.871563009	1.11E-06	1.24E-05
1808	ENSMUSG00000110660	384911	Gm5362	topoisomerase (DNA) II alpha) pseudogene	6.380377407	-6.683119449	1.326283698	-5.038981826	4.68E-07	5.65E-06
1809	ENSMUSG00000114359	NA	NA	NA	5.547811033	-6.700267643	1.521682626	-4.403196519	1.07E-05	9.19E-05
1810	ENSMUSG00000115763	NA	NA	NA	11.43608002	-6.702357096	1.298444844	-5.161834271	2.45E-07	3.16E-06
1811	ENSMUSG00000100319	NA	NA	NA	6.262510937	-6.704526942	1.379149821	-4.861347796	1.17E-06	1.29E-05
1812	ENSMUSG00000114918	668160	Gm9012	high mobility group box 3 pseudogene	6.119163057	-6.706108004	1.402149928	-4.78273248	1.73E-06	1.83E-05
1813	ENSMUSG00000048251	58208	Bcl11b	B cell leukemia/lymphoma 11B	12.61936938	-6.712568671	1.337375197	-5.019211277	5.19E-07	6.21E-06
1814	ENSMUSG00000021697	218581	Depdc1b	DEP domain containing 1B	6.316225144	-6.713994615	1.375109204	-4.882517399	1.05E-06	1.18E-05
1815	ENSMUSG00000082987	115489478	Rps13-ps6	ribosomal protein S13, pseudogene 6	5.838169341	-6.726670106	1.515767292	-4.437798693	9.09E-06	7.96E-05
1816	ENSMUSG00000083255	665728	Gm12738	ribosomal protein L9 pseudogene	6.600320095	-6.735297285	1.426674766	-4.72097597	2.35E-06	2.42E-05
1817	ENSMUSG00000084021	545344	Gm5832	karyopherin (importin) alpha 2 pseudogene	5.942586001	-6.735898019	1.38205067	-4.873843026	1.09E-06	1.22E-05
1818	ENSMUSG00000037944	12775	Ccr7	chemokine (C-C motif) receptor 7	6.814931272	-6.746348642	1.386693388	-4.865061521	1.14E-06	1.27E-05
1819	ENSMUSG00000049109	210757	Themis	thymocyte selection associated	6.16965512	-6.761812527	1.320220709	-5.121728876	3.03E-07	3.81E-06
1820	ENSMUSG00000082649	NA	NA	NA	12.36175625	-6.775776959	1.357395608	-4.991748109	5.98E-07	7.07E-06
1821	ENSMUSG00000080796	100504066	Gm9159	predicted gene 9159	12.54396073	-6.780853034	1.317487735	-5.146805434	2.65E-07	3.39E-06
1822	ENSMUSG00000109295	436026	Gm5739	ezrin pseudogene	5.926921018	-6.783606513	1.356943709	-4.999180487	5.76E-07	6.83E-06
1823	ENSMUSG00000024041	12954	Cryaa	crystallin, alpha A	5.455149576	-6.786939734	2.689573566	-2.523425951	0.011621753	0.037571512
1824	ENSMUSG00000084301	665939	Gm7856	cell division cycle 20 homolog pseudogene	6.757543756	-6.791874352	1.430210305	-4.748864086	2.05E-06	2.14E-05
1825	ENSMUSG00000107644	622683	Gm6342	ribosomal protein S8 pseudogene	6.441445417	-6.793123317	1.392372102	-4.878813146	1.07E-06	1.20E-05
1826	ENSMUSG00000102041	546949	Rpl23a-ps9	ribosomal protein L23A, pseudogene 9	5.644097918	-6.793137408	1.398657224	-4.856899381	1.19E-06	1.32E-05
1827	ENSMUSG00000100513	626373	Rpl23a-ps11	ribosomal protein L23A, pseudogene 11	5.644097918	-6.793137408	1.398657224	-4.856899381	1.19E-06	1.32E-05
1828	ENSMUSG00000082689	668930	Gm14156	ribosomal protein L7A pseudogene	6.115824248	-6.793830275	1.391230436	-4.883324931	1.04E-06	1.17E-05
1829	ENSMUSG00000108309	NA	NA	NA	6.004635475	-6.800433025	1.479598675	-4.596133493	4.30E-06	4.14E-05
1830	ENSMUSG00000093716	NA	NA	NA	6.332400564	-6.801755285	1.362192102	-4.993242344	5.94E-07	7.02E-06
1831	ENSMUSG00000082636	NA	NA	NA	5.505008094	-6.804735855	1.493845471	-4.555180564	5.23E-06	4.93E-05
1832	ENSMUSG00000082964	631319	Rpl13-ps5	ribosomal protein L13, pseudogene 5	6.830199889	-6.822934276	1.385539038	-4.924389778	8.46E-07	9.67E-06
1833	ENSMUSG00000082929	NA	NA	NA	6.223539496	-6.831085782	1.467718637	-4.654220236	3.25E-06	3.24E-05
1834	ENSMUSG00000082870	667037	Gm12165	predicted gene 12165	23.21707818	-6.841071158	1.140193524	-5.999921078	1.97E-09	4.23E-08
1835	ENSMUSG00000092805	NA	NA	NA	23.07507987	-6.877003596	1.089169566	-6.313988023	2.72E-10	7.13E-09
1836	ENSMUSG00000100652	665434	Gm7634	predicted gene 7634	6.583979425	-6.886133125	1.332218991	-5.168919803	2.35E-07	3.05E-06
1837	ENSMUSG00000111914	667758	Gm8796	heterogeneous nuclear ribonucleoprotein A1 pseudogene	6.780430338	-6.914400119	1.346084902	-5.136674594	2.80E-07	3.55E-06
1838	ENSMUSG00000109815	NA	NA	NA	6.64657747	-6.915560148	1.556285742	-4.443631373	8.85E-06	7.78E-05
1839	ENSMUSG00000069049	26908	Eif2s3y	eukaryotic translation initiation factor 2, subunit 3, structural gene Y-linked	7.462804542	-6.92668774	1.31523001	-5.266521966	1.39E-07	1.92E-06
1840	ENSMUSG00000083783	NA	NA	NA	6.661512339	-6.929488963	1.391853441	-4.978605331	6.40E-07	7.52E-06
1841	ENSMUSG00000098761	100417781	Gm18821	splicing factor, arginine/serine-rich 7 pseudogene	7.0038603	-6.931779896	1.313292297	-5.278169918	1.30E-07	1.81E-06
1842	ENSMUSG00000099701	100418318	Gm19136	heat shock protein 90, alpha (cytosolic), class A member 1 pseudogene	7.129675952	-6.945985429	1.385051002	-5.014967259	5.30E-07	6.35E-06
1843	ENSMUSG00000097255	384379	Rpl31-ps7	ribosomal protein L31, pseudogene 7	6.78084429	-6.958469058	1.370923507	-5.075752968	3.86E-07	4.75E-06
1844	ENSMUSG00000067341	381091	H2-Eb2	histocompatibility 2, class II antigen E beta2	6.32879807	-6.960288233	1.391506337	-5.001980981	5.67E-07	6.75E-06
1845	ENSMUSG00000115722	667126	Gm8472	ribosomal protein L35 pseudogene	6.990561625	-6.9781097	1.398262136	-4.990559011	6.02E-07	7.11E-06
1846	ENSMUSG00000113678	NA	NA	NA	7.057497544	-6.978546297	1.354930509	-5.150482813	2.60E-07	3.33E-06
1847	ENSMUSG00000080180	100416021	Gm17235	annexin A2 pseudogene	7.781062726	-6.992624116	1.378577062	-5.072349098	3.93E-07	4.83E-06
1848	ENSMUSG00000015437	14939	Gzmb	granzyme B	6.333018862	-7.010518198	1.383996895	-5.065414686	4.08E-07	4.99E-06
1849	ENSMUSG00000094318	666574	Gm13144	predicted gene 13144	7.158849682	-7.024501116	1.367340837	-5.137344638	2.79E-07	3.54E-06
1850	ENSMUSG00000062939	20849	Stat4	signal transducer and activator of transcription 4	14.21059364	-7.030626381	1.269109569	-5.539810394	3.03E-08	4.85E-07
1851	ENSMUSG00000058124	110696	H2-M10.3	histocompatibility 2, M region locus 10.3	7.099078573	-7.036369676	1.342999382	-5.239294799	1.61E-07	2.19E-06
1852	ENSMUSG00000000157	16415	Itgb2l	integrin beta 2-like	6.999531155	-7.037678319	1.350972353	-5.209342962	1.90E-07	2.53E-06
1853	ENSMUSG00000104385	665015	Gm7449	high mobility group box 1-like pseudogene	8.005106108	-7.039909588	1.431639525	-4.917375824	8.77E-07	9.98E-06
1854	ENSMUSG00000057058	78473	Skap1	src family associated phosphoprotein 1	7.062807881	-7.044950799	1.400604498	-5.029935868	4.91E-07	5.91E-06
1855	ENSMUSG00000095517	384081	Gm13249	predicted gene 13249	7.287898141	-7.054258336	1.361291645	-5.182033078	2.19E-07	2.86E-06
1856	ENSMUSG00000099433	NA	NA	NA	7.526688331	-7.063187284	1.384472114	-5.101718706	3.37E-07	4.19E-06
1857	ENSMUSG00000081432	NA	NA	NA	7.369772679	-7.071241715	1.35152135	-5.232060679	1.68E-07	2.27E-06
1858	ENSMUSG00000037246	224761	H2-M10.5	histocompatibility 2, M region locus 10.5	7.568784926	-7.099936265	1.341959719	-5.290722341	1.22E-07	1.70E-06
1859	ENSMUSG00000081662	NA	NA	NA	7.199000763	-7.102772887	1.336003912	-5.316431206	1.06E-07	1.51E-06
1860	ENSMUSG00000090474	668809	Gm9372	predicted gene 9372	8.098393803	-7.109543495	1.383211178	-5.139882909	2.75E-07	3.50E-06
1861	ENSMUSG00000112385	NA	NA	NA	7.638263937	-7.11175772	1.37957208	-5.155046134	2.54E-07	3.26E-06
1862	ENSMUSG00000083498	100416181	Gm14172	predicted gene 14172	7.626348585	-7.12710998	1.364546308	-5.223062009	1.76E-07	2.37E-06
1863	ENSMUSG00000106806	100416075	Gm17906	nucleophosmin 1 pseudogene	7.162180799	-7.146507227	1.421157088	-5.028653965	4.94E-07	5.94E-06
1864	ENSMUSG00000046620	100039525	Rps11-ps4	ribosomal protein S11, pseudogene 4	15.84677215	-7.160224245	1.320821732	-5.421037581	5.93E-08	8.92E-07
1865	ENSMUSG00000084119	NA	NA	NA	7.689593215	-7.160982941	1.432768098	-4.998005576	5.79E-07	6.87E-06
1866	ENSMUSG00000092014	NA	NA	NA	60.09081891	-7.176845029	0.837156041	-8.572888062	1.01E-17	9.44E-16
1867	ENSMUSG00000113249	NA	NA	NA	8.982698736	-7.212540283	1.386999534	-5.20010289	1.99E-07	2.64E-06
1868	ENSMUSG00000092269	672822	Gm9577	minichromosome maintenance deficient 4 homolog pseudogene	8.698128437	-7.21361566	1.359573355	-5.305793638	1.12E-07	1.59E-06
1869	ENSMUSG00000083154	664973	Gm11892	tubulin, beta 5 pseudogene	7.755808344	-7.218848207	1.399942634	-5.156531441	2.52E-07	3.24E-06
1870	ENSMUSG00000105045	435761	Rpl9-ps8	ribosomal protein L9, pseudogene 8	8.229090862	-7.226558507	1.508511007	-4.790524213	1.66E-06	1.76E-05
1871	ENSMUSG00000083112	100041788	Gm14620	predicted gene 14620	8.291425197	-7.243684929	1.337285653	-5.416707278	6.07E-08	9.13E-07
1872	ENSMUSG00000105551	NA	NA	NA	8.721111453	-7.249930313	1.285563934	-5.639494172	1.71E-08	2.91E-07
1873	ENSMUSG00000081568	NA	NA	NA	32.49383791	-7.285802569	1.153919473	-6.313961015	2.72E-10	7.13E-09
1874	ENSMUSG00000087239	NA	NA	NA	16.58789608	-7.287963502	1.329047222	-5.483600119	4.17E-08	6.49E-07
1875	ENSMUSG00000081206	NA	NA	NA	8.541837682	-7.293774076	1.441436146	-5.060074353	4.19E-07	5.11E-06
1876	ENSMUSG00000029602	19415	Rasal1	RAS protein activator like 1 (GAP1 like)	12.71680443	-7.30063122	1.258947966	-5.798993619	6.67E-09	1.26E-07
1877	ENSMUSG00000111431	100046961	Gm17779	predicted gene, 17779	9.224753666	-7.303126358	1.340593341	-5.447682109	5.10E-08	7.79E-07
1878	ENSMUSG00000100696	667010	Gm8419	predicted gene 8419	8.624838244	-7.317215111	1.370950708	-5.337329101	9.43E-08	1.36E-06
1879	ENSMUSG00000083573	NA	NA	NA	9.267740296	-7.35894335	1.385484505	-5.311458426	1.09E-07	1.55E-06
1880	ENSMUSG00000083937	632982	Cct3-ps1	chaperonin containing Tcp1, subunit 3 (gamma) pseudogene 1	10.48153243	-7.371817072	1.390690768	-5.300831244	1.15E-07	1.62E-06
1881	ENSMUSG00000083100	NA	NA	NA	18.82368898	-7.378233997	1.271619594	-5.80223365	6.54E-09	1.24E-07
1882	ENSMUSG00000105317	NA	NA	NA	9.229592629	-7.378625782	1.321470434	-5.583648028	2.36E-08	3.88E-07
1883	ENSMUSG00000084249	674310	Gm12267	ribosomal protein S4, X-linked pseudogene	10.29720878	-7.382439248	1.302472038	-5.668021296	1.44E-08	2.51E-07
1884	ENSMUSG00000068689	665416	Rps19-ps9	ribosomal protein S19, pseudogene 9	8.957634706	-7.408613782	1.323662819	-5.597055137	2.18E-08	3.62E-07
1885	ENSMUSG00000107450	118567432	LOC118567432	60S acidic ribosomal protein P1-like	9.808150891	-7.408783193	2.148995182	-3.447556912	0.000565681	0.002926199
1886	ENSMUSG00000082255	NA	NA	NA	9.645824513	-7.409887426	1.333942656	-5.554877035	2.78E-08	4.50E-07
1887	ENSMUSG00000102075	384962	Gm5368	high mobility group box 1-like pseudogene	17.55253728	-7.433615752	1.258163067	-5.908308665	3.46E-09	7.03E-08
1888	ENSMUSG00000107532	115490382	Gm35931	predicted gene, 35931	9.987161022	-7.440981381	1.323346276	-5.622852852	1.88E-08	3.16E-07
1889	ENSMUSG00000115288	668508	Gm9212	tubulin, alpha 1C pseudogene	10.49808638	-7.46550318	1.312781308	-5.686783575	1.29E-08	2.29E-07
1890	ENSMUSG00000035042	20304	Ccl5	chemokine (C-C motif) ligand 5	18.40015023	-7.480034236	1.271172873	-5.884356403	4.00E-09	8.02E-08
1891	ENSMUSG00000112471	544707	Gm5779	ribosomal protein, large, P0 pseudogene	36.06757136	-7.480300569	1.140357031	-6.559612791	5.39E-11	1.63E-09
1892	ENSMUSG00000110461	NA	NA	NA	10.6507043	-7.49296718	1.37736046	-5.440091679	5.33E-08	8.10E-07
1893	ENSMUSG00000063646	76071	Jakmip1	janus kinase and microtubule interacting protein 1	9.45071372	-7.498260756	1.311640775	-5.716703	1.09E-08	1.95E-07
1894	ENSMUSG00000079915	100416277	Gm16073	ribosomal protein S2 pseudogene	10.07192658	-7.508994456	1.349834964	-5.562898172	2.65E-08	4.32E-07
1895	ENSMUSG00000084047	118567352	Gm14984	alpha-enolase-like	9.801777392	-7.518447126	1.321459855	-5.689500967	1.27E-08	2.26E-07
1896	ENSMUSG00000098275	100416273	Gm18014	ribosomal protein S2 pseudogene	10.0886443	-7.521888572	1.347180255	-5.583431425	2.36E-08	3.88E-07
1897	ENSMUSG00000112204	NA	NA	NA	10.02865031	-7.532970315	1.293860198	-5.822089841	5.81E-09	1.12E-07
1898	ENSMUSG00000020395	16428	Itk	IL2 inducible T cell kinase	21.43830137	-7.535704453	1.237670304	-6.088620233	1.14E-09	2.59E-08
1899	ENSMUSG00000093051	NA	NA	NA	10.22121687	-7.542392505	1.296408896	-5.817911717	5.96E-09	1.15E-07
1900	ENSMUSG00000030142	56619	Clec4e	C-type lectin domain family 4, member e	68.8223436	-7.544095735	0.75815511	-9.950596696	2.51E-23	5.49E-21
1901	ENSMUSG00000082043	NA	NA	NA	9.837794085	-7.545059079	1.310033422	-5.759440141	8.44E-09	1.56E-07
1902	ENSMUSG00000111920	664854	Gm7370	ribosomal protein S2 pseudogene	56.45317538	-7.547374202	0.968312616	-7.794356988	6.47E-15	4.00E-13
1903	ENSMUSG00000114930	667081	Gm8447	predicted gene 8447	10.57065739	-7.583560049	1.323939107	-5.72802783	1.02E-08	1.84E-07
1904	ENSMUSG00000051354	268288	Samd3	sterile alpha motif domain containing 3	10.85670154	-7.591699485	1.294326381	-5.865367188	4.48E-09	8.88E-08
1905	ENSMUSG00000090624	NA	NA	NA	21.15603374	-7.608590888	1.290889972	-5.894066152	3.77E-09	7.62E-08
1906	ENSMUSG00000082874	382494	Rpl15-ps1	ribosomal protein L15, pseudogene 1	10.74615858	-7.619901158	1.386999021	-5.493804281	3.93E-08	6.15E-07
1907	ENSMUSG00000062380	22152	Tubb3	tubulin, beta 3 class III	40.10479298	-7.622584572	1.152985898	-6.61116895	3.81E-11	1.20E-09
1908	ENSMUSG00000032446	13813	Eomes	eomesodermin	10.68555223	-7.637956284	1.272131183	-6.004063407	1.92E-09	4.14E-08
1909	ENSMUSG00000069045	26900	Ddx3y	DEAD box helicase 3, Y-linked	11.68507312	-7.653847273	1.259472005	-6.077028501	1.22E-09	2.76E-08
1910	ENSMUSG00000101949	384968	Gm5370	predicted gene 5370	11.05802263	-7.699570617	1.377219617	-5.5906629	2.26E-08	3.75E-07
1911	ENSMUSG00000101093	NA	NA	NA	11.55613207	-7.700226545	1.377582469	-5.589666474	2.28E-08	3.77E-07
1912	ENSMUSG00000114439	NA	NA	NA	10.3939449	-7.709192444	1.478594478	-5.213865301	1.85E-07	2.47E-06
1913	ENSMUSG00000018930	20303	Ccl4	chemokine (C-C motif) ligand 4	20.33920891	-7.712673186	1.267161393	-6.08657526	1.15E-09	2.62E-08
1914	ENSMUSG00000110829	NA	NA	NA	11.94987497	-7.712738256	1.401608347	-5.50277706	3.74E-08	5.88E-07
1915	ENSMUSG00000106283	217924	Rpl7a-ps2	ribosomal protein L7A, pseudogene 2	12.25032087	-7.717481315	1.375634435	-5.610125129	2.02E-08	3.38E-07
1916	ENSMUSG00000038067	12985	Csf3	colony stimulating factor 3 (granulocyte)	10.27927515	-7.725438967	1.354776953	-5.702369639	1.18E-08	2.10E-07
1917	ENSMUSG00000082039	NA	NA	NA	22.95702294	-7.728075212	1.273613751	-6.067832734	1.30E-09	2.88E-08
1918	ENSMUSG00000082307	NA	NA	NA	11.80717206	-7.741129121	1.297867247	-5.964499944	2.45E-09	5.17E-08
1919	ENSMUSG00000111864	628726	Rpl26-ps6	ribosomal protein L26, pseudogene 6	11.81528216	-7.741580952	1.347769654	-5.743994109	9.25E-09	1.70E-07
1920	ENSMUSG00000082254	100504194	Gm11922	predicted gene 11922	12.53936216	-7.748181665	1.349117409	-5.743148531	9.29E-09	1.70E-07
1921	ENSMUSG00000082605	100416325	Gm16148	ribosomal protein S2 pseudogene	12.55470197	-7.763535145	1.39196011	-5.577412091	2.44E-08	3.99E-07
1922	ENSMUSG00000113633	NA	NA	NA	11.80549534	-7.778716861	1.394144942	-5.579561083	2.41E-08	3.96E-07
1923	ENSMUSG00000029371	20311	Cxcl5	chemokine (C-X-C motif) ligand 5	11.27192592	-7.803800491	1.492471166	-5.228778061	1.71E-07	2.30E-06
1924	ENSMUSG00000102908	665258	Gm7558	ribosomal protein L3 pseudogene	12.08304811	-7.805666408	1.310899137	-5.954437064	2.61E-09	5.47E-08
1925	ENSMUSG00000097244	666098	Gm7928	predicted gene 7928	11.9475989	-7.812750621	1.305740428	-5.983387245	2.19E-09	4.66E-08
1926	ENSMUSG00000110164	664812	Gm7351	ribosomal protein S7 pseudogene	12.18264588	-7.816073433	1.301027925	-6.007613892	1.88E-09	4.06E-08
1927	ENSMUSG00000054510	78158	4930440I19Rik	RIKEN cDNA 4930440I19 gene	11.39668593	-7.835931934	1.51653785	-5.16698738	2.38E-07	3.08E-06
1928	ENSMUSG00000024670	12511	Cd6	CD6 antigen	12.46904387	-7.845392607	1.278145849	-6.138104357	8.35E-10	1.95E-08
1929	ENSMUSG00000082911	NA	NA	NA	13.32479727	-7.859302048	1.317063262	-5.967292746	2.41E-09	5.09E-08
1930	ENSMUSG00000080825	NA	NA	NA	13.58809751	-7.871160593	1.287663149	-6.112748199	9.79E-10	2.26E-08
1931	ENSMUSG00000106243	269718	Gm5050	ribosomal protein L7A pseudogene	13.80509294	-7.914257196	1.374931966	-5.756108223	8.61E-09	1.59E-07
1932	ENSMUSG00000081067	636847	Gm12912	eukaryotic translation elongation factor 1 alpha 1 pseudogene	119.084679	-7.91972621	0.783468541	-10.10854399	5.06E-24	1.22E-21
1933	ENSMUSG00000099816	101696218	Gm28552	ribosomal protein S15A, pseudogene	13.23416002	-7.935690538	1.362303036	-5.825202124	5.70E-09	1.10E-07
1934	ENSMUSG00000032093	12501	Cd3e	CD3 antigen, epsilon polypeptide	13.94632348	-7.960054626	1.290265787	-6.169313876	6.86E-10	1.63E-08
1935	ENSMUSG00000113444	NA	NA	NA	13.75556398	-7.971237664	1.320890994	-6.034742987	1.59E-09	3.48E-08
1936	ENSMUSG00000082841	NA	NA	NA	13.58260372	-7.983641503	1.314134399	-6.075209285	1.24E-09	2.78E-08
1937	ENSMUSG00000097529	100039275	Rp31-ps19	ribosomal protein L31, pseudogene 19	13.82985593	-7.990645486	1.296410051	-6.163671349	7.11E-10	1.68E-08
1938	ENSMUSG00000107941	NA	NA	NA	14.63058805	-8.005937229	1.35428169	-5.911574592	3.39E-09	6.90E-08
1939	ENSMUSG00000102627	84704	Snurf	SNRPN upstream reading frame	23.98434293	-8.025869957	2.536832247	-3.163736966	0.001557575	0.006917849
1940	ENSMUSG00000092563	100041999	Gm3617	ribosomal protein L17 pseudogene	14.25324595	-8.039375795	1.288842782	-6.237669876	4.44E-10	1.10E-08
1941	ENSMUSG00000083662	NA	NA	NA	14.33880025	-8.043660999	1.321859113	-6.08511219	1.16E-09	2.63E-08
1942	ENSMUSG00000023132	14938	Gzma	granzyme A	13.90509056	-8.044730008	1.271786042	-6.325537271	2.52E-10	6.68E-09
1943	ENSMUSG00000096362	100039751	Rps12-ps21	ribosomal protein S12, pseudogene 22	14.18615962	-8.045385844	1.293168788	-6.221450685	4.93E-10	1.21E-08
1944	ENSMUSG00000094015	665364	Rps12-ps20	ribosomal protein S12, pseudogene 20	14.18615962	-8.045385844	1.293168788	-6.221450685	4.93E-10	1.21E-08
1945	ENSMUSG00000110174	NA	NA	NA	14.21045675	-8.068410945	1.342209492	-6.011290335	1.84E-09	3.98E-08
1946	ENSMUSG00000112066	NA	NA	NA	14.75790787	-8.091890815	1.358452769	-5.956696471	2.57E-09	5.40E-08
1947	ENSMUSG00000109851	105243339	Gm39288	predicted gene, 39288	15.49495693	-8.10619107	1.291193172	-6.278062221	3.43E-10	8.85E-09
1948	ENSMUSG00000008193	272382	Spib	Spi-B transcription factor (Spi-1/PU.1 related)	15.78302793	-8.123827496	1.420197738	-5.720208728	1.06E-08	1.92E-07
1949	ENSMUSG00000103152	NA	NA	NA	15.43354666	-8.125526185	1.264424519	-6.42626433	1.31E-10	3.66E-09
1950	ENSMUSG00000082026	436243	Gm5764	ribosomal protein SA pseudogene	14.8612894	-8.130663405	1.307083516	-6.220462048	4.96E-10	1.21E-08
1951	ENSMUSG00000081343	100384881	Gm16071	ribosomal protein L7A pseudogene	15.47687485	-8.146465372	1.278547304	-6.371657387	1.87E-10	5.04E-09
1952	ENSMUSG00000080782	100416174	Gm13495	predicted gene 13495	16.19195033	-8.199212242	1.384164552	-5.923582013	3.15E-09	6.46E-08
1953	ENSMUSG00000102490	NA	NA	NA	31.71018769	-8.204814569	1.263105896	-6.495745602	8.26E-11	2.44E-09
1954	ENSMUSG00000092186	NA	NA	NA	15.87523512	-8.21126548	1.315563525	-6.241633584	4.33E-10	1.08E-08
1955	ENSMUSG00000081391	NA	NA	NA	31.6526941	-8.228560394	1.28435354	-6.406772073	1.49E-10	4.10E-09
1956	ENSMUSG00000022126	16365	Acod1	aconitate decarboxylase 1	14.8001954	-8.231425216	1.286109982	-6.400249848	1.55E-10	4.26E-09
1957	ENSMUSG00000106872	100039370	Gm2189	predicted gene 2189	16.0889033	-8.242061348	1.313323033	-6.275730449	3.48E-10	8.96E-09
1958	ENSMUSG00000114397	NA	NA	NA	17.27268035	-8.268372324	1.312940768	-6.297597369	3.02E-10	7.84E-09
1959	ENSMUSG00000082176	NA	NA	NA	17.41933888	-8.291908211	1.324094203	-6.262324987	3.79E-10	9.63E-09
1960	ENSMUSG00000083235	115489952	Gm13246	60S acidic ribosomal protein P1 pseudogene	17.54823721	-8.304349248	1.323125076	-6.276314612	3.47E-10	8.94E-09
1961	ENSMUSG00000083792	NA	NA	NA	18.9479636	-8.31375047	1.298669399	-6.401745105	1.54E-10	4.23E-09
1962	ENSMUSG00000112903	546472	Gm5948	ribosomal protein, large, P0 pseudogene	18.76900368	-8.349460449	1.315772035	-6.345674041	2.21E-10	5.91E-09
1963	ENSMUSG00000084065	100416201	Gm15159	ribosomal protein L7 pseudogene	19.4482417	-8.440431724	1.343422955	-6.282780634	3.33E-10	8.60E-09
1964	ENSMUSG00000101199	102641173	Gm9687	ribosomal protein S8 pseudogene	19.56870669	-8.449356799	1.363022213	-6.198986867	5.68E-10	1.37E-08
1965	ENSMUSG00000108202	232143	Gm4874	high mobility group box 2 pseudogene	19.6452264	-8.454851967	1.279107274	-6.609963165	3.84E-11	1.21E-09
1966	ENSMUSG00000081932	668567	Gm12331	high mobility group box 2 pseudogene	19.80835364	-8.476083444	1.273167806	-6.657475475	2.79E-11	9.00E-10
1967	ENSMUSG00000081050	384015	Gm12461	eukaryotic translation elongation factor 1 gamma pseudogene	20.48642371	-8.522904404	1.314266414	-6.484913799	8.88E-11	2.61E-09
1968	ENSMUSG00000100561	665145	Gm7516	ribosomal protein SA pseudogene	40.97477501	-8.554251627	1.25603232	-6.810534643	9.72E-12	3.53E-10
1969	ENSMUSG00000082701	383717	Gm14460	ribosomal protein 10 pseudogene	20.50444359	-8.584135009	1.309752906	-6.55401104	5.60E-11	1.69E-09
1970	ENSMUSG00000083740	NA	NA	NA	20.99750586	-8.587243146	1.310889785	-6.550698042	5.73E-11	1.72E-09
1971	ENSMUSG00000104616	NA	NA	NA	21.68814869	-8.59382436	1.33273649	-6.448254717	1.13E-10	3.23E-09
1972	ENSMUSG00000076498	100125263	Trbc2	T cell receptor beta, constant 2	21.44658612	-8.593927419	1.278844897	-6.72007015	1.82E-11	6.20E-10
1973	ENSMUSG00000026981	16181	Il1rn	interleukin 1 receptor antagonist	40.89171944	-8.641066735	1.571622874	-5.498180816	3.84E-08	6.02E-07
1974	ENSMUSG00000026390	17167	Marco	macrophage receptor with collagenous structure	113.1507024	-8.66606622	1.281027538	-6.764933587	1.33E-11	4.67E-10
1975	ENSMUSG00000104390	100416208	Gm17967	ribosomal protein L7 pseudogene	22.9746598	-8.694786163	1.290163853	-6.739288304	1.59E-11	5.48E-10
1976	ENSMUSG00000082151	100039478	Gm11810	predicted gene 11810	46.45467143	-8.727465624	1.282993817	-6.802422199	1.03E-11	3.69E-10
1977	ENSMUSG00000082924	546780	Gm11462	predicted gene 11462	24.74327176	-8.827620594	1.306693972	-6.755690911	1.42E-11	4.94E-10
1978	ENSMUSG00000114520	105245645	Gm41073	predicted gene, 41073	26.0439593	-8.837147364	1.277005843	-6.920209026	4.51E-12	1.74E-10
1979	ENSMUSG00000107541	108169196	Gm44336	60S ribosomal protein L23a pseudogene	26.58635205	-8.878212721	1.311825164	-6.767832304	1.31E-11	4.60E-10
1980	ENSMUSG00000113469	631470	Gm7065	ribosomal protein L23a pseudogene	30.29735337	-9.066683307	1.269537787	-7.141719921	9.22E-13	4.11E-11
1981	ENSMUSG00000100432	NA	NA	NA	30.41810992	-9.070829584	1.335469159	-6.792241903	1.10E-11	3.94E-10
1982	ENSMUSG00000115486	NA	NA	NA	109.5332073	-9.100505225	1.241524208	-7.330106951	2.30E-13	1.12E-11
1983	ENSMUSG00000114850	667059	Gm8438	ribosomal protein 10 pseudogene	31.55648431	-9.121399401	1.299587113	-7.018690252	2.24E-12	9.25E-11
1984	ENSMUSG00000110515	675507	Gm9644	predicted gene 9644	31.55055225	-9.127396686	1.29137376	-7.067974409	1.57E-12	6.70E-11
1985	ENSMUSG00000084328	NA	NA	NA	34.30470962	-9.25519389	1.277103738	-7.247018089	4.26E-13	1.98E-11
1986	ENSMUSG00000108266	102633308	Gm5305	40S ribosomal protein S6 pseudogene	34.50859174	-9.280141975	1.526709305	-6.078525848	1.21E-09	2.73E-08
1987	ENSMUSG00000081273	NA	NA	NA	34.92312704	-9.303440559	1.277048144	-7.285113408	3.21E-13	1.53E-11
1988	ENSMUSG00000081877	NA	NA	NA	35.48795058	-9.3304292	1.272870145	-7.330228647	2.30E-13	1.12E-11
1989	ENSMUSG00000084280	NA	NA	NA	34.35917139	-9.338483854	1.302829993	-7.167845306	7.62E-13	3.43E-11
1990	ENSMUSG00000060499	238217	Rpl10l	ribosomal protein L10-like	35.69267396	-9.369989278	1.267900895	-7.390159053	1.47E-13	7.40E-12
1991	ENSMUSG00000081526	NA	NA	NA	39.15087879	-9.462624454	1.297237494	-7.294442613	3.00E-13	1.44E-11
1992	ENSMUSG00000000409	16818	Lck	lymphocyte protein tyrosine kinase	54.18178704	-9.916549698	1.282577026	-7.731738132	1.06E-14	6.36E-13
1993	ENSMUSG00000082905	665854	Gm7823	lymphocyte cytosolic protein 1 pseudogene	58.42608153	-10.03895007	1.263529297	-7.945166045	1.94E-15	1.31E-13
1994	ENSMUSG00000114058	108167959	Gm46317	predicted gene, 46317	60.23657587	-10.09440431	1.544825098	-6.534334745	6.39E-11	1.90E-09
1995	ENSMUSG00000108798	NA	NA	NA	66.41141199	-10.20510637	1.273597584	-8.012818567	1.12E-15	8.03E-14
1996	ENSMUSG00000076490	NA	NA	NA	75.17416485	-10.40652096	1.496590883	-6.953484134	3.56E-12	1.41E-10
1997	ENSMUSG00000040026	20210	Saa3	serum amyloid A 3	361.4762542	-10.96764009	1.40612962	-7.799878425	6.20E-15	3.84E-13
